# Supplementary material for: Molecular characterisation of influenza B virus from the 2017/18 season in primary models of the human lung reveals improved adaptation to the lower respiratory tract
Source: Emerg Microbes Infect. 2024 Sep 9;13(1):2402868. doi: 10.1080/22221751.2024.2402868 (PMC11421153; doi:10.1080/22221751.2024.2402868)
Supplement: Supplementary table 6.xlsx [file TEMI_A_2402868_SM3741.xlsx]

## Sheet: B16 24h
Gene Symbol	ENSEMBL ID	Log2 Fold Change	Adjusted P.Value
A2M	ENSG00000175899	0.78112	0.0159
ABCA7	ENSG00000064687	-0.664303	4.75e-05
ABCC5	ENSG00000114770	-0.618426	0.00581
ABCD1	ENSG00000101986	0.660351	0.0296
ABHD16A	ENSG00000204427	0.703614	0.00112
ABTB1	ENSG00000114626	-0.69814	0.00736
AC004551.1	ENSG00000089127	5.30693	6.83e-12
AC026470.1	ENSG00000102921	1.16162	4.47e-08
AC124319.1	ENSG00000173821	2.26059	6.49e-09
ACACB	ENSG00000076555	-0.736133	0.000319
ACBD4	ENSG00000181513	-0.691983	0.000229
ACE	ENSG00000159640	-1.19351	8.55e-05
ACKR1	ENSG00000213088	0.814669	0.0436
ACKR4	ENSG00000129048	1.01075	0.0466
ACOD1	ENSG00000102794	6.41198	5.98e-09
ACOT9	ENSG00000123130	0.629444	1.01e-05
ACP2	ENSG00000134575	0.761144	0.0113
ACP6	ENSG00000162836	-1.03597	5.69e-05
ACSL5	ENSG00000197142	0.729629	1.51e-06
ACSM5	ENSG00000183549	2.17202	0.00443
ACY3	ENSG00000132744	2.57749	0.0388
ACYP1	ENSG00000119640	-0.687179	0.00461
ADA	ENSG00000196839	-0.664553	0.00124
ADAMTS10	ENSG00000142303	-0.742975	0.0254
ADAMTS12	ENSG00000151388	-0.728882	0.00332
ADAMTS17	ENSG00000140470	0.939164	0.0144
ADAMTS8	ENSG00000134917	1.23588	0.00288
ADAMTSL3	ENSG00000156218	0.711767	0.00835
ADAP1	ENSG00000105963	0.615622	0.00434
ADAR	ENSG00000160710	1.61081	2.32e-10
ADCY6	ENSG00000174233	-0.595021	0.00192
ADGRE3	ENSG00000131355	-2.32435	0.00682
ADGRF3	ENSG00000173567	1.21158	0.0354
ADH1B	ENSG00000196616	0.741406	0.0374
ADM2	ENSG00000128165	0.65599	0.0411
ADPRHL2	ENSG00000116863	1.18953	1.03e-09
ADSL	ENSG00000239900	0.771039	0.0266
AFAP1L1	ENSG00000157510	-0.748212	0.00968
AFF1	ENSG00000172493	0.633612	0.00124
AGAP1	ENSG00000157985	-0.706091	0.00192
AGBL3	ENSG00000146856	-0.633758	0.000204
AGFG2	ENSG00000106351	-0.733355	0.00625
AGMAT	ENSG00000116771	2.25218	0.0351
AGTR1	ENSG00000144891	0.798942	0.000737
AHDC1	ENSG00000126705	-0.642956	0.0138
AIM2	ENSG00000163568	2.32921	1.89e-06
AKAP6	ENSG00000151320	-0.707171	0.00981
AL096870.1	ENSG00000092330	0.642748	1.34e-07
ALDH7A1	ENSG00000164904	-0.623945	0.00551
ALOX5	ENSG00000012779	-0.74165	0.00354
AMER1	ENSG00000184675	0.923057	0.000283
AMN1	ENSG00000151743	-0.951006	1.08e-09
AMOT	ENSG00000126016	-0.8652	0.000771
ANGEL1	ENSG00000013523	-0.819046	5.5e-10
ANGPT1	ENSG00000154188	1.03545	0.00295
ANGPT2	ENSG00000091879	-0.962872	0.0205
ANGPTL1	ENSG00000116194	2.20823	7.15e-12
ANK2	ENSG00000145362	0.864501	1.44e-06
ANKFY1	ENSG00000185722	1.51117	2.5e-09
ANKIB1	ENSG00000001629	0.717018	4.9e-05
ANKRD13B	ENSG00000198720	-0.716623	0.0187
ANKRD36C	ENSG00000174501	-1.21056	0.00062
ANLN	ENSG00000011426	-1.60713	0.0126
ANO8	ENSG00000074855	-0.698879	1.13e-05
ANXA2R	ENSG00000177721	1.3045	1.12e-05
AP4S1	ENSG00000100478	0.879167	0.000217
AP5B1	ENSG00000254470	1.09685	1.13e-05
APOBEC3A	ENSG00000128383	4.58623	1.76e-05
APOBEC3F	ENSG00000128394	1.51372	6.21e-05
APOBEC3G	ENSG00000239713	1.84231	1.24e-06
APOL1	ENSG00000100342	2.36149	8.34e-10
APOL2	ENSG00000128335	2.14013	1.03e-09
APOL3	ENSG00000128284	1.50749	1.97e-05
APOL4	ENSG00000100336	2.38443	4.94e-11
APOL6	ENSG00000221963	2.89437	3.18e-18
ARC	ENSG00000198576	0.722801	0.00695
ARHGAP15	ENSG00000075884	0.684913	0.00305
ARHGAP18	ENSG00000146376	-0.891446	1.3e-06
ARHGEF10	ENSG00000104728	-0.873366	0.000392
ARHGEF11	ENSG00000132694	0.849699	1.31e-05
ARHGEF17	ENSG00000110237	-0.632643	8.66e-11
ARHGEF3	ENSG00000163947	0.726818	0.0112
ARL3	ENSG00000138175	-0.658266	0.000223
ARL6IP6	ENSG00000177917	0.624286	0.000693
ARNTL2	ENSG00000029153	0.801853	0.00282
ARRB1	ENSG00000137486	-0.686021	2.42e-07
ASAH2B	ENSG00000204147	0.888002	0.000588
ASCL2	ENSG00000183734	2.7749	5.47e-05
ASF1B	ENSG00000105011	-1.31125	0.00588
ASPHD1	ENSG00000174939	-0.936667	0.00678
ASPHD2	ENSG00000128203	1.53708	5.56e-09
ATF5	ENSG00000169136	1.24742	1.34e-09
ATG16L2	ENSG00000168010	-0.689426	0.00372
ATP10A	ENSG00000206190	1.39671	4.99e-07
ATP6AP1L	ENSG00000205464	-0.650302	0.00956
ATP6V1FNB	ENSG00000272899	1.10867	0.00469
ATP7B	ENSG00000123191	-0.61015	0.00214
ATP8B1	ENSG00000081923	-0.603527	0.0132
ATXN7L1	ENSG00000146776	0.611949	0.00186
B3GALNT1	ENSG00000169255	0.797768	0.00929
B3GNT2	ENSG00000170340	0.674452	0.00061
B4GAT1	ENSG00000174684	-0.661438	0.0209
BAG1	ENSG00000107262	0.603338	0.00237
BAK1	ENSG00000030110	0.695266	0.00287
BATF	ENSG00000156127	0.61891	0.0221
BATF2	ENSG00000168062	5.14623	8.74e-32
BATF3	ENSG00000123685	1.99564	4.1e-07
BAZ1A	ENSG00000198604	0.705957	0.000196
BCAS1	ENSG00000064787	-1.44338	0.0394
BCL2L14	ENSG00000121380	2.26604	0.00189
BIN2	ENSG00000110934	0.769335	4.94e-05
BLZF1	ENSG00000117475	1.28314	1.18e-07
BMF	ENSG00000104081	-1.13366	7.94e-07
BMP8A	ENSG00000183682	-1.07522	0.00487
BORA	ENSG00000136122	0.679588	0.0295
BRCA2	ENSG00000139618	1.03236	0.00489
BRINP3	ENSG00000162670	1.50688	0.0306
BST2	ENSG00000130303	2.77998	5.63e-09
BTC	ENSG00000174808	2.1467	0.00211
BTN3A3	ENSG00000111801	0.735981	0.00588
C11orf91	ENSG00000205177	0.933246	0.0321
C12orf4	ENSG00000047621	0.820736	0.00292
C16orf86	ENSG00000159761	-0.822897	0.00659
C17orf67	ENSG00000214226	0.873922	0.000494
C18orf54	ENSG00000166845	-0.927698	0.000289
C19orf12	ENSG00000131943	0.774246	3.3e-05
C19orf57	ENSG00000132016	-1.15532	0.00114
C19orf66	ENSG00000130813	1.86222	7.31e-08
C1QB	ENSG00000173369	0.953048	0.00608
C1QC	ENSG00000159189	0.775433	0.0272
C1QTNF2	ENSG00000145861	1.11031	0.0496
C1S	ENSG00000182326	0.709498	0.0214
C21orf91	ENSG00000154642	1.12045	8.9e-07
C2orf42	ENSG00000115998	0.595792	0.0161
C3AR1	ENSG00000171860	1.08251	0.00128
C3orf38	ENSG00000179021	0.627954	0.00423
C4A	ENSG00000244731	1.29692	0.0235
C5orf34	ENSG00000172244	-0.967793	0.000244
C6orf141	ENSG00000197261	0.614024	0.0412
C6orf62	ENSG00000112308	0.74183	4.22e-09
C9orf40	ENSG00000135045	-0.592178	0.00462
CA13	ENSG00000185015	0.91687	0.000164
CA2	ENSG00000104267	-0.997243	0.00701
CACNA1A	ENSG00000141837	2.05378	1.4e-07
CACNB3	ENSG00000167535	-0.728512	0.000951
CACNB4	ENSG00000182389	-0.744055	0.0377
CADM4	ENSG00000105767	-0.683165	0.00242
CADPS	ENSG00000163618	2.32617	2.72e-07
CALHM6	ENSG00000188820	4.45992	0.000229
CAMK1	ENSG00000134072	-0.622544	0.000141
CAMK2B	ENSG00000058404	1.17322	0.0106
CAPN12	ENSG00000182472	-0.841164	0.0156
CAPN13	ENSG00000162949	-1.0625	0.0391
CAPN14	ENSG00000214711	-1.08045	0.015
CARD11	ENSG00000198286	0.968127	0.000516
CARD16	ENSG00000204397	0.952466	0.0164
CARD6	ENSG00000132357	0.735725	0.00032
CARD9	ENSG00000187796	-0.982851	0.0212
CARMIL2	ENSG00000159753	0.971517	0.00099
CASP1	ENSG00000137752	1.01959	0.00381
CASP10	ENSG00000003400	1.18849	0.000244
CASP7	ENSG00000165806	0.986559	2.53e-05
CASP8	ENSG00000064012	0.736409	2.58e-05
CASS4	ENSG00000087589	0.6659	0.0457
CBR3	ENSG00000159231	1.29612	7.64e-07
CBR4	ENSG00000145439	-0.704498	0.00018
CBX2	ENSG00000173894	-1.30352	0.00016
CC2D2B	ENSG00000188649	-1.24342	0.00396
CCDC136	ENSG00000128596	-0.88888	0.0256
CCDC14	ENSG00000175455	-0.589448	0.00138
CCDC150	ENSG00000144395	-0.951983	0.0395
CCDC71L	ENSG00000253276	0.858069	2.56e-07
CCDC9B	ENSG00000188549	-0.765373	0.0189
CCL2	ENSG00000108691	1.40991	5.88e-08
CCL24	ENSG00000106178	-3.06452	3.92e-08
CCL4	ENSG00000275302	1.58369	0.000274
CCL4L2	ENSG00000276070	1.88706	8.74e-05
CCL7	ENSG00000108688	4.11911	2.54e-05
CCL8	ENSG00000108700	6.57185	6.49e-11
CCM2L	ENSG00000101331	-1.22103	0.000498
CCN4	ENSG00000104415	0.781784	0.0337
CCNA2	ENSG00000145386	-0.851012	0.0392
CCNYL1	ENSG00000163249	0.744635	0.00215
CCR1	ENSG00000163823	1.45767	1.5e-05
CCR4	ENSG00000183813	1.19646	4.24e-06
CCR5	ENSG00000160791	1.85205	4e-07
CCR7	ENSG00000126353	1.08282	0.000251
CCRL2	ENSG00000121797	1.17045	2.2e-05
CD101	ENSG00000134256	-1.42118	4.63e-08
CD1B	ENSG00000158485	-5.26393	0.000352
CD1C	ENSG00000158481	-3.11399	0.0136
CD2	ENSG00000116824	1.03668	5.98e-09
CD200R1	ENSG00000163606	0.81403	0.00338
CD274	ENSG00000120217	1.65123	4.17e-09
CD38	ENSG00000004468	3.40615	9.02e-07
CD47	ENSG00000196776	0.622569	0.0379
CD48	ENSG00000117091	0.980373	0.000746
CD69	ENSG00000110848	1.74234	2.93e-05
CD7	ENSG00000173762	1.06039	7.51e-05
CD74	ENSG00000019582	0.666362	0.0482
CD80	ENSG00000121594	1.06595	0.0155
CD86	ENSG00000114013	0.717164	0.00456
CD8A	ENSG00000153563	0.66366	0.00139
CD8B	ENSG00000172116	0.892872	0.00378
CD96	ENSG00000153283	0.662916	0.0242
CDC25C	ENSG00000158402	-2.20863	0.0387
CDC42EP5	ENSG00000167617	-0.723685	0.0246
CDCA3	ENSG00000111665	-1.09137	0.027
CDCA8	ENSG00000134690	-0.836689	0.011
CDH3	ENSG00000062038	-0.599067	0.0379
CDK1	ENSG00000170312	-1.17643	0.00415
CDK5	ENSG00000164885	-0.711254	0.0325
CDNF	ENSG00000185267	-0.743094	0.0459
CDO1	ENSG00000129596	1.03163	0.000999
CEACAM1	ENSG00000079385	2.19787	1.58e-05
CEACAM4	ENSG00000105352	-1.93079	0.0315
CELSR2	ENSG00000143126	-1.19956	0.00303
CENPN	ENSG00000166451	0.585733	0.0123
CFAP58	ENSG00000120051	-0.784624	0.0137
CFB	ENSG00000243649	0.97423	0.0353
CFD	ENSG00000197766	0.64887	0.0384
CFH	ENSG00000000971	1.04425	0.000924
CFLAR	ENSG00000003402	0.586271	0.0346
CGAS	ENSG00000164430	1.26753	1.05e-06
CHDH	ENSG00000016391	-0.671618	0.0482
CHIA	ENSG00000134216	-2.06466	0.0433
CHRM2	ENSG00000181072	1.71856	0.0325
CHST1	ENSG00000175264	-1.30002	0.000251
CHTF18	ENSG00000127586	-0.621622	0.000192
CIITA	ENSG00000179583	2.15212	1.6e-14
CIT	ENSG00000122966	-0.963893	0.000329
CKLF	ENSG00000217555	-0.666102	0.0417
CLDN23	ENSG00000253958	0.8311	0.0328
CLEC12A	ENSG00000172322	-0.89141	0.00691
CLEC3B	ENSG00000163815	1.18014	0.00477
CLEC5A	ENSG00000258227	-2.51392	3e-09
CMKLR1	ENSG00000174600	1.03584	0.0423
CMPK2	ENSG00000134326	4.16235	1.28e-08
CMTM4	ENSG00000183723	-0.9191	0.00245
CMTR1	ENSG00000137200	1.29661	2.95e-07
CNDP2	ENSG00000133313	1.00251	0.00012
CNP	ENSG00000173786	1.70479	9.66e-08
CNTN6	ENSG00000134115	-0.920733	0.0179
COL11A2	ENSG00000204248	-0.791416	0.00445
COL6A5	ENSG00000172752	1.5327	0.00316
COL6A6	ENSG00000206384	0.985995	0.000236
CORO1A	ENSG00000102879	0.669739	0.0197
CPD	ENSG00000108582	-0.760518	0.000384
CPEB3	ENSG00000107864	0.742374	0.000451
CR1L	ENSG00000197721	1.77567	0.00828
CRACR2A	ENSG00000130038	0.819168	5.32e-07
CRELD2	ENSG00000184164	0.904347	0.00286
CREM	ENSG00000095794	0.796843	0.000107
CRMP1	ENSG00000072832	-0.833306	0.01
CSAG3	ENSG00000268916	4.58526	0.00836
CSF1	ENSG00000184371	0.641615	0.0187
CSF2	ENSG00000164400	-1.55302	0.00558
CSF2RB	ENSG00000100368	0.954625	0.000436
CSGALNACT1	ENSG00000147408	-0.96435	0.00137
CST7	ENSG00000077984	0.645629	0.0315
CTLA4	ENSG00000163599	0.958988	0.000204
CTNNBL1	ENSG00000132792	0.788128	0.000185
CTSL	ENSG00000135047	1.06568	2.64e-05
CTSO	ENSG00000256043	0.957268	0.000177
CTSS	ENSG00000163131	1.17752	2.2e-05
CTSW	ENSG00000172543	0.613684	0.00614
CTXND1	ENSG00000259417	-1.4084	0.0493
CUL7	ENSG00000044090	-0.677436	0.00611
CX3CL1	ENSG00000006210	2.56657	6.32e-08
CXADR	ENSG00000154639	-0.641493	0.0274
CXCL10	ENSG00000169245	9.61793	3.27e-23
CXCL11	ENSG00000169248	8.53623	4.4e-11
CXCL9	ENSG00000138755	4.78112	1.07e-05
CXCR4	ENSG00000121966	-0.626395	0.0277
CXCR6	ENSG00000172215	1.35098	1.21e-05
CXorf21	ENSG00000120280	1.39087	0.000133
CXXC4	ENSG00000168772	-1.83672	0.000693
CYB5D1	ENSG00000182224	0.601303	0.0391
CYP24A1	ENSG00000019186	-0.80369	0.0392
CYP26B1	ENSG00000003137	0.675702	0.0345
CYP27A1	ENSG00000135929	-0.670646	0.0117
CYP27C1	ENSG00000186684	-1.95616	0.0135
CYREN	ENSG00000122783	-0.611872	0.0461
CYYR1	ENSG00000166265	-1.02723	9.77e-05
DACH1	ENSG00000276644	-0.794772	0.000692
DACT2	ENSG00000164488	1.15048	0.00432
DACT3	ENSG00000197380	-1.08196	0.00907
DAPP1	ENSG00000070190	1.3161	1.83e-05
DCAKD	ENSG00000172992	-0.79146	8.96e-05
DCST2	ENSG00000163354	-1.25247	0.0323
DCSTAMP	ENSG00000164935	-1.28204	0.0331
DDB2	ENSG00000134574	-0.638069	0.031
DDIT3	ENSG00000175197	0.636186	0.01
DDO	ENSG00000203797	1.18684	0.000604
DDX58	ENSG00000107201	3.77721	4.42e-08
DDX60	ENSG00000137628	2.68898	1.02e-11
DDX60L	ENSG00000181381	3.11208	1.69e-12
DEFB1	ENSG00000164825	2.26617	0.00574
DENND1B	ENSG00000213047	0.597176	0.0381
DEPDC1	ENSG00000024526	-2.66722	0.0272
DEPTOR	ENSG00000155792	-1.1008	0.0211
DERL1	ENSG00000136986	0.661193	4.36e-12
DESI1	ENSG00000100418	0.589337	0.00236
DGKG	ENSG00000058866	1.36454	1.81e-10
DHX37	ENSG00000150990	0.6931	0.00125
DHX58	ENSG00000108771	2.26768	2.56e-08
DIAPH3	ENSG00000139734	-0.900843	0.0158
DIPK1B	ENSG00000165716	-1.23405	2.64e-05
DIPK2B	ENSG00000147113	-0.96672	0.0208
DISP2	ENSG00000140323	-1.21501	0.0414
DLL4	ENSG00000128917	-0.958861	0.00666
DMAC2L	ENSG00000125375	0.790183	0.00657
DNAH2	ENSG00000183914	-1.00908	0.0215
DNAJA1	ENSG00000086061	0.977031	1.22e-06
DNAJB11	ENSG00000090520	0.796385	0.0024
DNAJC30	ENSG00000176410	0.870572	0.000246
DNASE1L3	ENSG00000163687	1.21493	0.00555
DNM3	ENSG00000197959	-0.820746	1.07e-05
DNPEP	ENSG00000123992	0.668454	2.52e-06
DOCK10	ENSG00000135905	1.02761	1.47e-06
DOCK6	ENSG00000130158	-0.811945	0.000938
DOCK9	ENSG00000088387	-0.602698	0.000409
DOHH	ENSG00000129932	0.595549	0.0295
DOK4	ENSG00000125170	-0.833472	0.00012
DOP1A	ENSG00000083097	0.906296	0.00314
DPT	ENSG00000143196	0.834143	0.0151
DSN1	ENSG00000149636	-0.590522	3e-06
DTX3L	ENSG00000163840	2.38719	1.7e-14
DUSP15	ENSG00000149599	-0.634668	0.0309
DUSP5	ENSG00000138166	0.772918	0.00564
DYNLT1	ENSG00000146425	1.01398	0.000442
ECM2	ENSG00000106823	1.10417	0.044
EDA	ENSG00000158813	-0.880643	0.00522
EDARADD	ENSG00000186197	1.435	0.000119
EDIL3	ENSG00000164176	-0.718969	1.24e-05
EDNRB	ENSG00000136160	0.605371	0.0191
EFCAB2	ENSG00000203666	0.789011	3.55e-05
EFNA5	ENSG00000184349	-0.789255	0.013
EFNB2	ENSG00000125266	-0.956182	0.0032
EGFL8	ENSG00000241404	-0.81607	0.00955
EHD4	ENSG00000103966	0.738845	8.96e-06
EID3	ENSG00000255150	1.19827	2.54e-05
EIF2AK2	ENSG00000055332	2.78656	1.22e-12
EIF5	ENSG00000100664	0.944699	1.96e-07
ELF1	ENSG00000120690	0.699928	3.69e-06
ELF5	ENSG00000135374	-1.81553	0.0345
ELFN2	ENSG00000166897	-1.08104	0.00283
ELMO2	ENSG00000062598	0.777086	0.000147
ELOVL3	ENSG00000119915	1.43087	0.0114
EME1	ENSG00000154920	-1.46203	1.29e-05
EML1	ENSG00000066629	-0.681252	8.2e-06
EMP3	ENSG00000142227	0.71992	9.96e-11
ENDOD1	ENSG00000149218	1.14822	0.00283
ENTPD1	ENSG00000138185	-0.991133	3e-07
ENY2	ENSG00000120533	0.637408	1.16e-05
EPHA3	ENSG00000044524	1.06136	0.0388
EPHB3	ENSG00000182580	-0.667925	0.0237
EPHB4	ENSG00000196411	-1.0474	1.96e-07
EPHX3	ENSG00000105131	-1.30957	0.00828
EPN3	ENSG00000049283	-1.71299	0.0318
EPOR	ENSG00000187266	-0.916882	1.81e-05
EPSTI1	ENSG00000133106	4.30256	6.09e-12
ERAP1	ENSG00000164307	0.648691	7.28e-05
ERAP2	ENSG00000164308	1.02536	0.00258
ERBB4	ENSG00000178568	-1.2614	0.0106
ERO1B	ENSG00000086619	0.689484	0.0115
ESM1	ENSG00000164283	-1.84217	1.83e-06
ETNK2	ENSG00000143845	-0.621133	0.00466
ETV4	ENSG00000175832	-1.39502	5.95e-05
ETV7	ENSG00000010030	3.0648	4.32e-12
EXOC3L2	ENSG00000283632	-1.43211	0.00622
EXOC3L4	ENSG00000205436	1.76186	1.39e-05
FAHD2B	ENSG00000144199	-1.05878	0.000522
FAM107A	ENSG00000168309	1.3815	8.51e-05
FAM124A	ENSG00000150510	1.18959	0.00527
FAM124B	ENSG00000124019	-1.2994	0.00214
FAM131A	ENSG00000175182	-0.675908	0.00581
FAM171A2	ENSG00000161682	-1.8096	0.000129
FAM229A	ENSG00000225828	-0.757388	0.00254
FAM229B	ENSG00000203778	-0.747565	0.0158
FAM24B	ENSG00000213185	-0.741538	0.0203
FAM47E	ENSG00000189157	-1.39759	0.0136
FAM72A	ENSG00000196550	1.27166	0.000835
FAM83A	ENSG00000147689	-1.65819	0.00981
FANCA	ENSG00000187741	0.95882	0.00896
FANCD2	ENSG00000144554	-0.771298	0.00479
FANCE	ENSG00000112039	-0.591592	0.0102
FANCI	ENSG00000140525	-0.949022	2.93e-10
FASLG	ENSG00000117560	2.19043	8.82e-05
FBLIM1	ENSG00000162458	-0.7933	3.82e-07
FBP1	ENSG00000165140	-1.11214	0.000139
FBXL20	ENSG00000108306	-0.697618	0.000124
FBXO39	ENSG00000177294	2.12678	0.000139
FBXO5	ENSG00000112029	0.675065	0.00935
FBXO6	ENSG00000116663	2.37616	8.55e-10
FCGR1A	ENSG00000150337	1.45186	0.0247
FCGR1B	ENSG00000198019	2.67504	0.000731
FFAR2	ENSG00000126262	2.33324	5.88e-08
FGD2	ENSG00000146192	1.65598	0.000748
FGD5	ENSG00000154783	-0.601489	0.016
FGF12	ENSG00000114279	-0.902229	0.0473
FGFR3	ENSG00000068078	-1.14904	0.0049
FGL2	ENSG00000127951	1.54341	0.000675
FHOD1	ENSG00000135723	-0.668807	0.00182
FIBIN	ENSG00000176971	0.86459	4.75e-05
FICD	ENSG00000198855	1.08677	0.000127
FKBP5	ENSG00000096060	0.586748	0.00842
FKBP7	ENSG00000079150	-0.638858	0.0274
FKRP	ENSG00000181027	0.983162	6.24e-05
FLACC1	ENSG00000155749	1.07045	0.048
FLT1	ENSG00000102755	-0.856501	0.00493
FLT3LG	ENSG00000090554	1.02104	0.0263
FMNL3	ENSG00000161791	-0.617346	0.0233
FMO5	ENSG00000131781	-1.12515	0.0435
FOSL1	ENSG00000175592	0.796294	7.49e-05
FOXP3	ENSG00000049768	1.59792	2.69e-06
FOXS1	ENSG00000179772	-0.806722	0.0239
FREM1	ENSG00000164946	1.02253	0.016
FRMD3	ENSG00000172159	0.834102	0.0231
FSCN1	ENSG00000075618	-0.632943	0.0112
FST	ENSG00000134363	1.33909	0.0062
FUT4	ENSG00000196371	0.873208	0.000143
FYB1	ENSG00000082074	0.607929	0.0105
FYTTD1	ENSG00000122068	0.786589	0.000857
FZD3	ENSG00000104290	-0.64336	0.0154
FZD4	ENSG00000174804	-0.786745	1.11e-14
GALK1	ENSG00000108479	-0.758892	0.00775
GAR1	ENSG00000109534	0.594078	0.0348
GAS2L1	ENSG00000185340	-0.600664	3.81e-05
GAS2L3	ENSG00000139354	-0.767419	0.0149
GBP1	ENSG00000117228	3.88894	4.69e-07
GBP2	ENSG00000162645	1.91033	9.33e-07
GBP3	ENSG00000117226	1.8439	4.47e-08
GBP4	ENSG00000162654	3.46283	9.58e-07
GBP5	ENSG00000154451	4.01111	5.36e-22
GBP6	ENSG00000183347	1.9027	0.0135
GBP7	ENSG00000213512	3.32152	9.43e-13
GCH1	ENSG00000131979	1.90089	3.26e-13
GCLM	ENSG00000023909	1.15968	9.96e-11
GCNT1	ENSG00000187210	0.920122	0.00658
GCOM1	ENSG00000137878	-0.631188	0.0193
GDPD1	ENSG00000153982	-0.884225	0.0253
GDPD5	ENSG00000158555	-0.816898	0.00517
GGT2	ENSG00000133475	-1.40056	0.00115
GGTLC2	ENSG00000100121	-1.43202	0.0266
GGTLC3	ENSG00000274252	-1.44178	0.0305
GIMAP2	ENSG00000106560	0.841643	0.0172
GIMAP6	ENSG00000133561	0.7906	0.009
GIMAP7	ENSG00000179144	1.09523	0.00184
GINS4	ENSG00000147536	-0.74625	0.00283
GIPC3	ENSG00000179855	-1.12724	3.1e-08
GIPR	ENSG00000010310	-0.990427	0.0136
GJA4	ENSG00000187513	0.704875	0.0467
GJB1	ENSG00000169562	-2.91785	0.0333
GJD3	ENSG00000183153	1.50481	5.29e-05
GK5	ENSG00000175066	-0.711312	0.000535
GMPPB	ENSG00000173540	0.822689	8.78e-08
GMPR	ENSG00000137198	2.80029	8.51e-05
GNB4	ENSG00000114450	0.81283	0.000271
GNG7	ENSG00000176533	-0.942847	0.00109
GOT1	ENSG00000120053	0.671926	7.49e-05
GPATCH11	ENSG00000152133	-0.643359	0.0234
GPATCH4	ENSG00000160818	0.915875	0.00499
GPC2	ENSG00000213420	-1.31105	0.00347
GPC4	ENSG00000076716	-0.610245	0.00378
GPER1	ENSG00000164850	0.87564	0.0308
GPR132	ENSG00000183484	0.983055	2.47e-05
GPR137C	ENSG00000180998	-0.83002	0.0189
GPR15	ENSG00000154165	0.811239	0.0471
GPR160	ENSG00000173890	-0.664665	0.00242
GPR171	ENSG00000174946	1.15422	0.00145
GPR18	ENSG00000125245	1.74675	0.0492
GPR180	ENSG00000152749	0.792044	0.00162
GPR65	ENSG00000140030	0.725103	0.000865
GPR68	ENSG00000119714	0.695743	0.0325
GPR84	ENSG00000139572	0.595658	0.027
GPRIN3	ENSG00000185477	-0.7119	0.00828
GRAMD1B	ENSG00000023171	0.934806	1.27e-05
GRAMD4	ENSG00000075240	-0.621406	0.000293
GREM1	ENSG00000166923	-1.43906	0.0144
GRIA1	ENSG00000155511	1.01879	0.0119
GRIN3A	ENSG00000198785	4.7324	0.000154
GRIP2	ENSG00000144596	3.25971	2.04e-08
GRPEL2	ENSG00000164284	-0.864261	0.000999
GRTP1	ENSG00000139835	-0.819462	0.0377
GRWD1	ENSG00000105447	0.776004	1.02e-05
GSDMD	ENSG00000104518	1.0193	0.000217
GSTK1	ENSG00000197448	0.833634	0.00203
GTF2IRD2	ENSG00000196275	0.746336	0.000426
GTPBP1	ENSG00000100226	0.767685	0.00214
GUCY1B1	ENSG00000061918	-0.607375	3.29e-06
GZMB	ENSG00000100453	1.89414	0.000872
H3F3B	ENSG00000132475	0.651832	2.9e-06
HAGHL	ENSG00000103253	-0.84799	0.00112
HAPLN3	ENSG00000140511	2.25475	5.5e-10
HAS2	ENSG00000170961	1.2881	3.09e-05
HAUS4	ENSG00000092036	-0.684525	0.00988
HAVCR2	ENSG00000135077	1.26073	1.85e-06
HDAC5	ENSG00000108840	-0.738138	0.00305
HDC	ENSG00000140287	0.746177	0.0266
HDX	ENSG00000165259	0.822744	0.00559
HECW2	ENSG00000138411	-0.913273	0.00249
HELB	ENSG00000127311	1.18764	0.00068
HELZ2	ENSG00000130589	3.52833	2.19e-07
HERC5	ENSG00000138646	3.36405	1.91e-06
HERC6	ENSG00000138642	5.00929	2.17e-09
HERPUD1	ENSG00000051108	0.699606	0.00583
HESX1	ENSG00000163666	1.6347	0.00897
HEXD	ENSG00000169660	0.825248	0.00562
HEY1	ENSG00000164683	-1.74381	5.35e-07
HEYL	ENSG00000163909	-0.679429	0.00728
HIGD1B	ENSG00000131097	1.60712	0.0025
HIRA	ENSG00000100084	0.981179	2.15e-05
HIST1H2BE	ENSG00000274290	1.04555	0.0329
HIST2H3PS2	ENSG00000273213	1.31252	0.0364
HLA-DOB	ENSG00000241106	1.49662	5.69e-05
HLTF	ENSG00000071794	-0.924771	0.0032
HMGB3	ENSG00000029993	-0.774245	0.00896
HOMER3	ENSG00000051128	-0.5873	0.0107
HORMAD1	ENSG00000143452	3.30498	0.0294
HOXA7	ENSG00000122592	-0.681234	0.0492
HPSE	ENSG00000173083	1.32211	0.00558
HR	ENSG00000168453	-0.821706	0.0248
HSH2D	ENSG00000196684	3.20943	1.31e-06
HSPA1A	ENSG00000204389	0.761622	0.037
HSPG2	ENSG00000142798	-1.02438	0.0172
HSPH1	ENSG00000120694	0.630148	0.0129
HYOU1	ENSG00000149428	0.876984	0.0067
ICE1	ENSG00000164151	0.633944	0.000371
ICOS	ENSG00000163600	0.917442	0.000675
IDO1	ENSG00000131203	4.67036	6.11e-06
IFI16	ENSG00000163565	1.4655	5.03e-10
IFI27	ENSG00000165949	2.70134	6.53e-10
IFI35	ENSG00000068079	3.76499	2.34e-08
IFI44	ENSG00000137965	4.05847	2.79e-10
IFI44L	ENSG00000137959	5.98461	1.1e-14
IFI6	ENSG00000126709	4.88232	3.38e-08
IFIH1	ENSG00000115267	2.87548	4.98e-05
IFIT1	ENSG00000185745	5.74169	4.05e-08
IFIT1B	ENSG00000204010	6.49483	7.07e-06
IFIT2	ENSG00000119922	5.22819	0.000164
IFIT3	ENSG00000119917	5.38055	6.86e-07
IFIT5	ENSG00000152778	2.74682	2.85e-13
IFITM1	ENSG00000185885	2.94087	1.56e-05
IFITM3	ENSG00000142089	1.04666	0.0101
IFNA1	ENSG00000197919	4.5979	0.0119
IFNA14	ENSG00000228083	5.46451	0.00383
IFNA2	ENSG00000188379	6.79542	0.000596
IFNA8	ENSG00000120242	5.73883	0.0126
IFNB1	ENSG00000171855	5.52763	8.65e-09
IFNG	ENSG00000111537	4.61508	3.41e-13
IFNL1	ENSG00000182393	4.68705	8.73e-17
IFNL2	ENSG00000183709	4.5699	2.85e-07
IFNL3	ENSG00000197110	5.37096	2.73e-08
IGF2BP3	ENSG00000136231	2.08998	2.2e-05
IGIP	ENSG00000182700	-0.973384	2.84e-05
IKBKE	ENSG00000263528	0.928104	0.000687
IKZF1	ENSG00000185811	0.587262	0.0114
IKZF3	ENSG00000161405	0.739249	0.0117
IL10RA	ENSG00000110324	0.86788	9.03e-06
IL12RB1	ENSG00000096996	1.25991	0.000675
IL12RB2	ENSG00000081985	2.78652	9.77e-08
IL15	ENSG00000164136	1.18738	0.000206
IL15RA	ENSG00000134470	1.0616	0.000622
IL17C	ENSG00000124391	-2.10774	0.00258
IL17F	ENSG00000112116	3.50565	0.00606
IL18BP	ENSG00000137496	1.78411	2.91e-07
IL18RAP	ENSG00000115607	1.46792	1.03e-06
IL1RN	ENSG00000136689	1.79259	4.87e-05
IL2	ENSG00000109471	3.45377	0.00114
IL22	ENSG00000127318	2.55465	0.0351
IL27	ENSG00000197272	4.09531	6.43e-08
IL2RA	ENSG00000134460	1.02536	0.0135
IL2RB	ENSG00000100385	0.88662	0.00142
IL33	ENSG00000137033	0.606078	0.0449
IL4I1	ENSG00000104951	1.91773	0.000135
IL7	ENSG00000104432	1.25536	0.000305
IL7R	ENSG00000168685	1.0477	0.00318
IMPA2	ENSG00000141401	-0.664389	0.0395
INAVA	ENSG00000163362	-0.77801	0.0192
INMT	ENSG00000241644	0.868902	0.0408
INSR	ENSG00000171105	-0.937037	0.00532
IQCN	ENSG00000130518	0.966125	0.00237
IQGAP2	ENSG00000145703	0.63292	0.0105
IQGAP3	ENSG00000183856	-1.38336	0.000772
IRF1	ENSG00000125347	1.76197	1.23e-06
IRF2	ENSG00000168310	0.74003	0.0032
IRF4	ENSG00000137265	0.931368	0.00899
IRF5	ENSG00000128604	0.850612	0.0011
IRF7	ENSG00000185507	3.06476	8e-11
IRF8	ENSG00000140968	1.11516	2.49e-07
IRF9	ENSG00000213928	2.30449	4.29e-13
IRS1	ENSG00000169047	0.870439	0.0104
ISG15	ENSG00000187608	4.68727	9.81e-07
ISG20	ENSG00000172183	1.86431	3.29e-06
ISM2	ENSG00000100593	4.44894	0.0333
ITGA7	ENSG00000135424	-0.985728	0.00264
ITGAM	ENSG00000169896	-0.839808	3.23e-06
ITGB2	ENSG00000160255	-0.624614	0.000279
ITGB4	ENSG00000132470	-0.783746	0.00606
ITIH4	ENSG00000055955	1.14804	0.0328
ITK	ENSG00000113263	0.779072	0.00242
ITPRID1	ENSG00000180347	-3.47241	0.0305
JADE2	ENSG00000043143	1.36237	5.69e-08
JAG2	ENSG00000184916	-1.0063	9.77e-08
JAK2	ENSG00000096968	1.9535	7.59e-10
JAML	ENSG00000160593	-0.862588	2.02e-05
JMJD7-PLA2G4B	ENSG00000168970	-0.680071	0.0135
JPH1	ENSG00000104369	-0.64216	0.027
JPH2	ENSG00000149596	-0.792777	0.0366
JUP	ENSG00000173801	-0.654378	0.00283
KANK2	ENSG00000197256	-0.623042	1.91e-06
KAZALD1	ENSG00000107821	-1.1747	0.0155
KBTBD3	ENSG00000182359	-0.654	0.00462
KCNC3	ENSG00000131398	-0.590527	0.0496
KCNC4	ENSG00000116396	-0.855441	9.46e-05
KCNE3	ENSG00000175538	-2.00599	4.85e-05
KCNH4	ENSG00000089558	1.75034	0.00752
KCNJ8	ENSG00000121361	-0.816974	0.0282
KCNQ1	ENSG00000053918	-1.12576	0.0193
KCNT2	ENSG00000162687	0.808442	0.0401
KCP	ENSG00000135253	0.791247	0.021
KDELR3	ENSG00000100196	-0.951429	0.00238
KHDC4	ENSG00000132680	-0.642324	0.000208
KIAA0040	ENSG00000235750	1.21838	1.13e-05
KIAA1671	ENSG00000197077	-0.612864	0.00354
KIAA1755	ENSG00000149633	0.963253	0.0354
KIAA1958	ENSG00000165185	-0.645928	0.0133
KIF11	ENSG00000138160	-1.01335	0.0156
KIF26A	ENSG00000066735	-1.40639	0.00109
KIFC1	ENSG00000237649	-0.88281	0.04
KIR2DL4	ENSG00000189013	2.67939	9.33e-05
KLC4	ENSG00000137171	-0.589564	0.0304
KLF6	ENSG00000067082	0.801817	0.00548
KLHDC7B	ENSG00000130487	4.39562	5.24e-12
KLHL13	ENSG00000003096	-1.17242	0.00186
KLHL24	ENSG00000114796	-0.750535	0.00196
KLHL30	ENSG00000168427	-0.938441	0.0187
KLK7	ENSG00000169035	1.10521	0.0446
KMT5C	ENSG00000133247	-0.775184	0.000624
KNTC1	ENSG00000184445	-0.593455	0.00214
KPNA5	ENSG00000196911	0.862722	0.000334
KPTN	ENSG00000118162	1.0475	7.47e-05
KTI12	ENSG00000198841	0.725903	0.0193
L3MBTL2	ENSG00000100395	0.588833	0.00499
LACTB	ENSG00000103642	0.758635	0.0042
LAG3	ENSG00000089692	2.23487	3.82e-07
LANCL2	ENSG00000132434	0.989321	0.00488
LAP3	ENSG00000002549	3.06507	3.52e-14
LAX1	ENSG00000122188	1.26694	8.89e-08
LCA5	ENSG00000135338	-0.632335	0.00456
LCN2	ENSG00000148346	-1.53128	0.0315
LCP2	ENSG00000043462	0.597211	0.0187
LDLRAP1	ENSG00000157978	-0.738353	4.22e-07
LGALS14	ENSG00000006659	5.20743	0.00186
LGALS9	ENSG00000168961	2.49493	1.17e-10
LGMN	ENSG00000100600	0.70366	0.00456
LIFR	ENSG00000113594	1.28317	0.000127
LILRB2	ENSG00000131042	0.887346	0.0461
LILRB3	ENSG00000204577	0.746899	0.000936
LILRB4	ENSG00000186818	0.880778	0.0067
LIN7B	ENSG00000104863	-0.726933	0.00368
LIPG	ENSG00000101670	0.621724	0.01
LMNB1	ENSG00000113368	0.585017	0.00695
LMOD1	ENSG00000163431	-0.66276	0.0384
LOXHD1	ENSG00000167210	-1.21543	0.000555
LOXL4	ENSG00000138131	-0.746144	0.0412
LPCAT4	ENSG00000176454	-0.944773	1.81e-05
LPL	ENSG00000175445	-0.632236	0.033
LRCH2	ENSG00000130224	0.609388	0.0156
LRCOL1	ENSG00000204583	1.43892	0.00736
LRP11	ENSG00000120256	-0.900895	0.0143
LRP4	ENSG00000134569	-0.618885	0.0249
LRP5	ENSG00000162337	-0.678864	0.00515
LRRC20	ENSG00000172731	-1.52386	0.000168
LRRC75A	ENSG00000181350	-0.804969	0.0332
LRRN3	ENSG00000173114	0.960802	0.0286
LRRTM2	ENSG00000146006	2.62916	5.63e-05
LTA4H	ENSG00000111144	-0.755179	0.000925
LTV1	ENSG00000135521	0.652759	0.0128
LY6E	ENSG00000160932	2.70101	2.3e-08
LYPD5	ENSG00000159871	1.03692	0.000604
LYPD6	ENSG00000187123	-1.5694	0.00564
LYSMD2	ENSG00000140280	1.26423	0.000287
MAB21L2	ENSG00000181541	2.89068	0.023
MAD2L1BP	ENSG00000124688	0.607936	3.23e-06
MAFB	ENSG00000204103	0.711893	0.00522
MAGED1	ENSG00000179222	-0.754283	0.0211
MAK16	ENSG00000198042	0.744982	0.00857
MAL	ENSG00000172005	1.18426	0.00095
MAMDC2	ENSG00000165072	1.24417	0.0197
MAML3	ENSG00000196782	-0.73741	0.000608
MAN2B1	ENSG00000104774	-0.594748	9.84e-05
MANF	ENSG00000145050	0.698784	0.0128
MAOB	ENSG00000069535	0.702929	0.000386
MASP1	ENSG00000127241	0.853536	0.00419
MAT2A	ENSG00000168906	0.799472	0.0134
MATK	ENSG00000007264	-0.68565	0.0189
MAX	ENSG00000125952	0.741092	3.23e-05
MCEMP1	ENSG00000183019	-2.03195	0.0132
MCF2L	ENSG00000126217	-0.749259	0.000447
MCL1	ENSG00000143384	0.752238	2.96e-06
MCOLN2	ENSG00000153898	0.904673	0.00816
MCUB	ENSG00000005059	1.45359	2.39e-09
MDGA1	ENSG00000112139	0.926225	4.61e-05
MECOM	ENSG00000085276	-0.75351	0.00287
MEFV	ENSG00000103313	2.28387	8.34e-10
MEI1	ENSG00000167077	0.668664	0.0197
MEIS1	ENSG00000143995	-0.997874	0.00169
METTL1	ENSG00000037897	0.948836	5.37e-06
MEX3A	ENSG00000254726	-1.04545	0.013
MEX3B	ENSG00000183496	-0.817145	0.00323
MFNG	ENSG00000100060	-0.81986	0.000991
MFSD12	ENSG00000161091	0.69091	0.00168
MFSD14A	ENSG00000156875	0.601291	0.00237
MGAT2	ENSG00000168282	1.15995	9.56e-06
MICB	ENSG00000204516	0.774727	0.00666
MIR1915HG	ENSG00000204682	-1.31171	0.0411
MIS12	ENSG00000167842	0.712076	8.51e-05
MKI67	ENSG00000148773	-1.75683	0.0491
MLKL	ENSG00000168404	2.23894	2.05e-12
MLXIPL	ENSG00000009950	-1.31622	0.0242
MMAA	ENSG00000151611	0.803622	1.04e-05
MMP12	ENSG00000262406	-1.35898	0.0132
MMP15	ENSG00000102996	-1.4983	0.00128
MMP25	ENSG00000008516	0.996599	2e-06
MMRN2	ENSG00000173269	-0.666454	0.0024
MNDA	ENSG00000163563	1.92197	0.0113
MOB3C	ENSG00000142961	1.02312	4.77e-10
MOV10	ENSG00000155363	1.577	3.54e-07
MPST	ENSG00000128309	-0.755073	0.00574
MRC1	ENSG00000260314	-1.54948	7.64e-07
MRI1	ENSG00000037757	-0.656812	2.75e-07
MROH6	ENSG00000204839	-0.643122	0.0213
MRPL1	ENSG00000169288	0.753466	0.0128
MRPS6	ENSG00000243927	-0.771837	0.00742
MRTO4	ENSG00000053372	0.664394	0.0221
MS4A2	ENSG00000149534	-0.969007	0.00563
MSH5	ENSG00000204410	-0.703175	0.031
MSR1	ENSG00000038945	0.682198	0.0111
MSRB1	ENSG00000198736	0.760528	0.00437
MSTO1	ENSG00000125459	0.800324	0.000573
MT1A	ENSG00000205362	0.747012	0.0373
MT1M	ENSG00000205364	1.33381	0.0024
MT2A	ENSG00000125148	0.66288	0.0423
MTHFD2	ENSG00000065911	0.950552	2.4e-12
MTHFR	ENSG00000177000	0.617621	0.000558
MTSS2	ENSG00000132613	-0.620529	0.032
MTURN	ENSG00000180354	-0.873505	4.47e-08
MUC5B	ENSG00000117983	-2.76461	0.0437
MX1	ENSG00000157601	5.25498	4.79e-06
MX2	ENSG00000183486	6.25265	9.11e-14
MXD4	ENSG00000123933	-0.68521	6.02e-05
MYCBP2	ENSG00000005810	0.657206	0.000115
MYCN	ENSG00000134323	-1.70183	8.59e-09
MYD88	ENSG00000172936	1.79148	1.17e-07
MYH3	ENSG00000109063	0.69302	0.000383
MYOCD	ENSG00000141052	-0.986752	0.00102
MZB1	ENSG00000170476	1.00325	0.00347
N4BP2	ENSG00000078177	0.652753	0.0281
NAGK	ENSG00000124357	0.608579	0.00241
NAP1L5	ENSG00000177432	0.599607	0.00479
NAPA	ENSG00000105402	1.36514	5.69e-08
NBN	ENSG00000104320	1.08425	0.000111
NCAPD2	ENSG00000010292	-0.586843	8.93e-05
NCF1	ENSG00000158517	1.27511	0.00016
NCOA7	ENSG00000111912	0.602164	0.033
NDRG3	ENSG00000101079	-0.792703	5.5e-07
NDRG4	ENSG00000103034	-0.706626	0.0379
NDUFA9	ENSG00000139180	0.763024	0.00622
NDUFV2	ENSG00000178127	-0.829993	0.0206
NEDD1	ENSG00000139350	0.592757	0.000843
NEURL3	ENSG00000163121	1.86861	5.26e-05
NFE2	ENSG00000123405	-2.17349	8.63e-05
NID2	ENSG00000087303	-1.5744	4.38e-05
NIP7	ENSG00000132603	0.813431	0.00968
NIPSNAP3A	ENSG00000136783	0.653602	0.0316
NLRC5	ENSG00000140853	1.87737	2.21e-09
NLRP12	ENSG00000142405	-1.37292	0.039
NMI	ENSG00000123609	2.47528	6.05e-12
NOD2	ENSG00000167207	0.902727	0.0213
NOL4L	ENSG00000197183	-0.726033	0.00157
NOL8	ENSG00000198000	0.608954	0.00151
NOP16	ENSG00000048162	0.704947	0.0268
NOP2	ENSG00000111641	0.674025	0.0495
NOP56	ENSG00000101361	0.64594	0.0067
NOS2	ENSG00000007171	1.1778	0.0144
NOTCH3	ENSG00000074181	-0.8605	0.0114
NOTCH4	ENSG00000204301	-0.867088	0.00337
NOVA2	ENSG00000104967	-0.973136	3.08e-06
NOXA1	ENSG00000188747	-0.666657	0.00935
NPTX1	ENSG00000171246	1.45846	0.00179
NR2F6	ENSG00000160113	-0.62733	0.017
NRARP	ENSG00000198435	-0.76342	0.00289
NRG2	ENSG00000158458	1.57848	0.0249
NRGN	ENSG00000154146	-1.42104	0.000699
NRL	ENSG00000129535	1.14606	0.00322
NT5C2	ENSG00000076685	0.605825	1.58e-05
NT5C3A	ENSG00000122643	1.86446	7.79e-06
NT5DC2	ENSG00000168268	-1.08899	9.47e-06
NTNG1	ENSG00000162631	0.902572	0.0183
NTRK2	ENSG00000148053	1.53729	0.000777
NUAK2	ENSG00000163545	0.935561	0.0297
NUB1	ENSG00000013374	1.30478	4e-06
NUBPL	ENSG00000151413	-0.625383	0.0126
NUDCD1	ENSG00000120526	0.860317	0.00052
NUDT13	ENSG00000166321	-1.01547	0.00518
NUDT14	ENSG00000183828	-0.661609	0.00715
NUGGC	ENSG00000189233	1.2808	0.000843
NUPR1	ENSG00000176046	0.650146	0.0214
NUTM2B	ENSG00000188199	1.47412	0.0438
NYNRIN	ENSG00000205978	-0.710321	0.00112
OAS2	ENSG00000111335	4.53001	4.32e-12
OAS3	ENSG00000111331	4.81941	9.96e-11
OASL	ENSG00000135114	4.74819	2.25e-10
ODF2L	ENSG00000122417	0.671055	0.00871
ODF3B	ENSG00000177989	1.81634	4.52e-07
OGFR	ENSG00000060491	0.738955	0.0188
OLFM2	ENSG00000105088	-0.743891	0.0287
OLFML1	ENSG00000183801	1.10127	0.0387
OLFML2A	ENSG00000185585	-0.852766	0.00237
OLR1	ENSG00000173391	-1.34921	5.05e-05
OPN3	ENSG00000054277	-1.06771	6.93e-06
OPRL1	ENSG00000125510	-1.20862	0.0181
OPTN	ENSG00000123240	1.05381	0.000306
OR52N2	ENSG00000180988	2.35585	0.00214
OR52N4	ENSG00000181074	1.88577	2.59e-05
ORM1	ENSG00000229314	-1.63781	0.0454
ORM2	ENSG00000228278	-1.55272	0.0272
OTOF	ENSG00000115155	3.25428	7.26e-07
OTOGL	ENSG00000165899	2.16523	0.0309
OVCH1	ENSG00000187950	-1.85596	0.0147
P2RX5	ENSG00000083454	1.07279	0.00778
P2RX7	ENSG00000089041	0.79205	0.00035
P2RY8	ENSG00000182162	0.655558	0.00736
P3H4	ENSG00000141696	-0.763345	0.0478
PACSIN3	ENSG00000165912	-0.613853	0.021
PAIP2B	ENSG00000124374	-0.620638	0.00592
PAK1IP1	ENSG00000111845	0.683315	0.0352
PALMD	ENSG00000099260	-0.752046	0.000133
PANX1	ENSG00000110218	0.593161	0.000169
PAPLN	ENSG00000100767	-0.911282	6.65e-06
PAQR4	ENSG00000162073	-0.911768	0.00277
PAQR5	ENSG00000137819	-0.733574	0.0172
PARP10	ENSG00000178685	2.26298	8.02e-08
PARP11	ENSG00000111224	1.25712	8.44e-16
PARP12	ENSG00000059378	2.12127	5.98e-09
PARP14	ENSG00000173193	2.24472	2.42e-08
PARP15	ENSG00000173200	1.08087	1.05e-06
PARP4	ENSG00000102699	0.604565	0.0198
PARP8	ENSG00000151883	0.903847	1.32e-05
PARP9	ENSG00000138496	3.03224	5.28e-19
PASK	ENSG00000115687	-0.963863	6.16e-09
PAX5	ENSG00000196092	2.11938	0.000588
PAX8	ENSG00000125618	0.804619	0.0356
PC	ENSG00000173599	-0.652508	0.0258
PCDH12	ENSG00000113555	-1.39025	9.26e-07
PCDHB3	ENSG00000113205	-0.882766	0.0172
PCDHB4	ENSG00000081818	-0.629978	0.00754
PCDHGA11	ENSG00000253873	-0.899616	0.0011
PCDHGA9	ENSG00000261934	-0.682365	0.0387
PCDHGB7	ENSG00000254122	-0.739034	0.0113
PCDHGC3	ENSG00000240184	-0.636416	0.00195
PCDHGC4	ENSG00000242419	-1.11176	0.0202
PCK2	ENSG00000100889	0.590444	0.00284
PCMTD2	ENSG00000203880	-0.602055	4.16e-05
PCSK4	ENSG00000115257	-0.924434	0.0307
PCYOX1L	ENSG00000145882	-0.629906	2.63e-05
PDCD1	ENSG00000188389	1.311	3.3e-05
PDE1C	ENSG00000154678	-0.649805	0.000957
PDF	ENSG00000258429	0.946312	0.0236
PDGFRB	ENSG00000113721	-0.792136	0.000217
PECAM1	ENSG00000261371	-0.906815	7.14e-05
PELI2	ENSG00000139946	-0.691406	0.0186
PENK	ENSG00000181195	-1.29998	0.00613
PEX11G	ENSG00000104883	-0.709704	0.0463
PGAP1	ENSG00000197121	0.731756	2.67e-07
PGLYRP4	ENSG00000163218	-2.82987	0.00353
PGM2L1	ENSG00000165434	-0.91159	0.000363
PGPEP1	ENSG00000130517	-0.843156	0.0011
PHACTR4	ENSG00000204138	1.01408	0.000675
PHF11	ENSG00000136147	1.30722	2.32e-07
PI15	ENSG00000137558	-1.70213	2.12e-07
PI4K2B	ENSG00000038210	1.22888	2.59e-05
PIGW	ENSG00000277161	0.763441	0.02
PIGZ	ENSG00000119227	-0.7941	0.027
PIK3AP1	ENSG00000155629	0.633859	0.0207
PIP5K1B	ENSG00000107242	-0.909159	0.018
PLA1A	ENSG00000144837	2.49008	0.00108
PLAAT4	ENSG00000133321	1.69457	0.000728
PLAG1	ENSG00000181690	-0.647882	0.00269
PLCB2	ENSG00000137841	-0.745272	0.000633
PLCB3	ENSG00000149782	-0.605203	0.000264
PLD1	ENSG00000075651	-1.40053	7.98e-16
PLD2	ENSG00000129219	-0.645911	0.00279
PLEK	ENSG00000115956	1.15852	0.000984
PLEKHA4	ENSG00000105559	0.683505	0.0351
PLEKHH3	ENSG00000068137	-0.771324	1.61e-07
PLIN4	ENSG00000167676	-1.03402	0.0184
PLIN5	ENSG00000214456	-1.18583	0.0166
PLLP	ENSG00000102934	-0.633224	0.0242
PLPP2	ENSG00000141934	-0.908745	0.047
PLSCR1	ENSG00000188313	2.55764	1.22e-12
PLVAP	ENSG00000130300	-0.773933	0.00836
PLXND1	ENSG00000004399	-1.16934	5.24e-07
PMAIP1	ENSG00000141682	1.0994	2.63e-05
PMEL	ENSG00000185664	-0.986275	0.0294
PML	ENSG00000140464	1.76878	5.2e-07
PMM2	ENSG00000140650	0.596205	0.00429
PNKD	ENSG00000127838	-0.594266	0.00843
PNMA2	ENSG00000240694	-0.757438	0.0266
PNO1	ENSG00000115946	0.749048	0.00624
PNPLA6	ENSG00000032444	-0.675624	0.000132
PNPT1	ENSG00000138035	2.65865	4.27e-10
POC1A	ENSG00000164087	-0.714863	0.0268
POGLUT1	ENSG00000163389	0.600055	0.0151
POLR1B	ENSG00000125630	0.757975	0.0459
POLR3C	ENSG00000186141	0.677687	0.00314
POU2AF1	ENSG00000110777	1.21708	0.0239
POU2F2	ENSG00000028277	-0.744316	0.0371
PPA1	ENSG00000180817	0.724419	0.00343
PPARA	ENSG00000186951	-0.632162	0.00653
PPARG	ENSG00000132170	-0.785278	0.0457
PPM1F	ENSG00000100034	-0.681227	0.00968
PPM1H	ENSG00000111110	-1.5556	1.91e-06
PPM1K	ENSG00000163644	1.51974	2.55e-05
PPOX	ENSG00000143224	-0.599945	0.00272
PPP1R14A	ENSG00000167641	0.668045	0.0277
PPP2R5D	ENSG00000112640	-0.647174	1.23e-09
PRAM1	ENSG00000133246	-1.93819	2.38e-10
PRDM11	ENSG00000019485	0.655947	0.00744
PREX2	ENSG00000046889	-0.886563	3.07e-05
PRF1	ENSG00000180644	1.40624	0.000705
PRKN	ENSG00000185345	-0.728977	0.00893
PRLR	ENSG00000113494	2.48847	7.97e-06
PROM2	ENSG00000155066	-1.33812	0.00145
PRR22	ENSG00000212123	1.72124	0.00657
PRR36	ENSG00000183248	-1.61203	2.63e-05
PRRT1	ENSG00000204314	-1.01906	0.00303
PRSS36	ENSG00000178226	-1.05146	0.0175
PRUNE2	ENSG00000106772	-0.884134	0.00435
PRXL2B	ENSG00000157870	-1.0397	9.09e-06
PSAT1	ENSG00000135069	1.13828	0.0024
PSMA3	ENSG00000100567	0.593058	3.78e-05
PSMA4	ENSG00000041357	0.761668	0.00158
PSMB10	ENSG00000205220	1.25375	6.43e-08
PSMB8	ENSG00000204264	1.33252	9.33e-07
PSMB9	ENSG00000240065	1.53077	9.74e-06
PSME1	ENSG00000092010	0.672589	0.00279
PSME2	ENSG00000100911	1.14665	2.9e-06
PSRC1	ENSG00000134222	-0.87379	0.00634
PTCRA	ENSG00000171611	-2.09893	0.00868
PTGDR	ENSG00000168229	-1.20405	0.0107
PTGDS	ENSG00000107317	0.932131	0.0145
PTGER2	ENSG00000125384	0.644169	0.0333
PTGER3	ENSG00000050628	-0.828935	0.0392
PTGR1	ENSG00000106853	-0.723682	0.0142
PTGR2	ENSG00000140043	-0.800056	0.00742
PTGS1	ENSG00000095303	-0.768902	0.0401
PTK7	ENSG00000112655	-0.645089	0.0331
PTN	ENSG00000105894	1.1099	0.0323
PTP4A3	ENSG00000184489	-0.663441	0.0123
PTPN7	ENSG00000143851	0.674601	0.000342
PTPRF	ENSG00000142949	-0.661325	0.0277
PTPRN2	ENSG00000155093	0.675632	3.78e-05
PTX3	ENSG00000163661	0.75523	0.0196
PUS1	ENSG00000177192	0.65991	0.0134
PWWP3A	ENSG00000160953	-0.77593	2.76e-05
PXDNL	ENSG00000147485	1.3713	0.00563
PYCR3	ENSG00000104524	0.732986	0.0227
PYGM	ENSG00000068976	0.784744	0.0205
PYHIN1	ENSG00000163564	0.689803	0.0386
QPCT	ENSG00000115828	-0.590645	0.00381
QRICH2	ENSG00000129646	0.747983	0.0263
QRSL1	ENSG00000130348	0.631466	0.0195
QTRT2	ENSG00000151576	0.640421	0.00099
RAB23	ENSG00000112210	-0.627913	0.00168
RAB39A	ENSG00000179331	1.80486	0.00135
RAB39B	ENSG00000155961	0.864652	0.0336
RAB3D	ENSG00000105514	-0.953222	2.86e-08
RACGAP1	ENSG00000161800	-0.693921	6.62e-07
RAD54L	ENSG00000085999	-1.44636	0.0114
RAMP3	ENSG00000122679	1.12053	0.00186
RAP1GAP	ENSG00000076864	-1.08252	0.00103
RARRES1	ENSG00000118849	1.51694	0.000118
RASGRP4	ENSG00000171777	-0.703627	0.00825
RASL10B	ENSG00000270885	-1.35116	0.00121
RASSF9	ENSG00000198774	-0.744689	0.0018
RBCK1	ENSG00000125826	1.28699	4.31e-06
RBL2	ENSG00000103479	-0.671909	4.44e-08
RBM11	ENSG00000185272	1.19061	0.0018
RBM20	ENSG00000203867	-0.985697	0.0173
RBM43	ENSG00000184898	0.944827	0.000276
RBMXL1	ENSG00000213516	0.728044	2.35e-07
RBP7	ENSG00000162444	-1.4793	0.0188
RCOR2	ENSG00000167771	-1.0729	0.0454
REC8	ENSG00000100918	1.79907	5.98e-09
REEP1	ENSG00000068615	-0.810617	0.0419
RETN	ENSG00000104918	-1.40929	0.0102
REXO5	ENSG00000005189	-0.868631	0.00743
RGL1	ENSG00000143344	1.29293	0.000492
RGL3	ENSG00000205517	-0.639616	0.0198
RGS1	ENSG00000090104	1.44416	0.000865
RGS11	ENSG00000076344	0.919133	0.00419
RHEBL1	ENSG00000167550	0.985159	0.00614
RHEX	ENSG00000263961	-1.1695	0.00283
RHOH	ENSG00000168421	1.10121	2.43e-06
RIF1	ENSG00000080345	0.618024	9.36e-05
RIMS3	ENSG00000117016	-0.831494	1.17e-07
RIPK1	ENSG00000137275	1.20978	2.75e-08
RIPK2	ENSG00000104312	0.987692	0.000363
RIPK3	ENSG00000129465	0.654981	0.000597
RIPOR2	ENSG00000111913	0.78834	0.00486
RNASE6	ENSG00000169413	-0.624095	0.0146
RNF114	ENSG00000124226	0.93216	0.000205
RNF148	ENSG00000235631	1.91691	0.00328
RNF19B	ENSG00000116514	1.14102	9.76e-05
RNF208	ENSG00000212864	-0.664633	0.0141
RNF31	ENSG00000092098	1.1499	2.52e-06
RNF44	ENSG00000146083	-0.646913	2.85e-07
ROBO3	ENSG00000154134	-0.626729	0.0149
RPGRIP1L	ENSG00000103494	-0.737612	0.0135
RPS6KA5	ENSG00000100784	0.634565	0.0178
RPS6KC1	ENSG00000136643	0.715376	2.43e-06
RRN3	ENSG00000085721	0.64741	0.000189
RRP15	ENSG00000067533	0.729563	0.0118
RRS1	ENSG00000179041	0.684051	0.032
RSAD1	ENSG00000136444	-0.827317	2.39e-08
RSAD2	ENSG00000134321	4.92015	1.56e-05
RTN2	ENSG00000125744	-0.735701	0.00405
RTP4	ENSG00000136514	3.37109	2.37e-06
RUBCN	ENSG00000145016	1.08996	3.42e-06
RUFY4	ENSG00000188282	3.24491	7.07e-05
RUNX3	ENSG00000020633	0.756677	0.000968
RXFP1	ENSG00000171509	1.80116	0.00925
RYR2	ENSG00000198626	0.785771	0.00308
S100A9	ENSG00000163220	-1.06366	0.0107
S100B	ENSG00000160307	-2.15042	0.00462
S1PR1	ENSG00000170989	0.68061	0.00141
S1PR3	ENSG00000213694	0.755814	0.000777
SAA2	ENSG00000134339	-1.4883	0.0102
SALL2	ENSG00000165821	-1.0948	0.00477
SAMD9	ENSG00000205413	3.91443	8.33e-11
SAMD9L	ENSG00000177409	3.62371	4.16e-09
SAMHD1	ENSG00000101347	2.67353	2.05e-12
SBK1	ENSG00000188322	1.20365	0.0469
SBNO2	ENSG00000064932	0.680832	8.01e-05
SCAI	ENSG00000173611	-0.588058	0.0113
SCAMP5	ENSG00000198794	-1.41804	4.79e-06
SCARB2	ENSG00000138760	0.790654	0.00229
SCHIP1	ENSG00000151967	-0.810015	0.00372
SCIMP	ENSG00000161929	1.52336	0.00694
SCLT1	ENSG00000151466	1.06782	0.00162
SCML4	ENSG00000146285	0.977969	0.00298
SCN7A	ENSG00000136546	0.960932	0.00244
SCNN1D	ENSG00000162572	-0.620662	0.0469
SCO2	ENSG00000284194	1.83571	5.3e-07
SCYL3	ENSG00000000457	1.04387	1.03e-05
SDAD1	ENSG00000198301	0.871889	0.000289
SDF2L1	ENSG00000128228	0.960037	0.000675
SDHAF4	ENSG00000154079	-0.693341	0.0129
SDS	ENSG00000135094	1.27341	0.0122
SEC14L1	ENSG00000129657	-0.641287	0.00415
SECTM1	ENSG00000141574	3.66419	7.27e-08
SELENOS	ENSG00000131871	0.688598	0.000146
SELL	ENSG00000188404	1.65838	0.000209
SEMA3F	ENSG00000001617	-0.702335	0.000141
SEMA3G	ENSG00000010319	-1.12008	3.51e-05
SEMA4G	ENSG00000095539	-1.05322	0.00146
SEMA5A	ENSG00000112902	-0.641039	0.00456
SEMA6C	ENSG00000143434	-1.24517	7.03e-07
SEMA6D	ENSG00000137872	-0.850017	0.00156
45539	ENSG00000108387	1.63773	0.000217
SERHL2	ENSG00000183569	-1.20286	0.0318
SERPINB2	ENSG00000197632	1.40034	8.02e-05
SERPINB3	ENSG00000057149	-3.31262	0.0341
SERPINB4	ENSG00000206073	-3.89666	0.0165
SERPINB7	ENSG00000166396	-1.75711	0.0171
SERPINB8	ENSG00000166401	0.82187	0.00341
SERPINB9	ENSG00000170542	0.886636	0.0138
SERPING1	ENSG00000149131	1.31882	8.56e-08
SERTAD1	ENSG00000197019	0.642774	0.000132
SESN2	ENSG00000130766	0.645248	8.06e-05
SETMAR	ENSG00000170364	0.660831	0.0386
SEZ6L2	ENSG00000174938	-0.955784	0.0421
SFMBT2	ENSG00000198879	0.854428	0.000251
SH2D2A	ENSG00000027869	0.625173	0.0188
SH2D3C	ENSG00000095370	-0.733167	1.48e-05
SH3BGRL2	ENSG00000198478	-0.667024	0.00687
SH3PXD2B	ENSG00000174705	-0.59457	0.00405
SHISA5	ENSG00000164054	0.773034	0.00046
SHLD3	ENSG00000253251	0.761807	0.0444
SHROOM4	ENSG00000158352	-0.652552	0.0112
SIDT1	ENSG00000072858	1.25624	0.000761
SIGLEC1	ENSG00000088827	4.57254	7.39e-28
SIGLEC7	ENSG00000168995	-0.961348	1.81e-05
SIGLEC9	ENSG00000129450	-0.632714	0.0148
SIRPB2	ENSG00000196209	-1.01233	3.21e-05
SIT1	ENSG00000137078	0.823029	8.74e-05
SIX5	ENSG00000177045	-0.680235	0.00529
SLA2	ENSG00000101082	1.30572	2.52e-06
SLAMF1	ENSG00000117090	1.41176	4.24e-07
SLAMF7	ENSG00000026751	1.85187	1.06e-05
SLC11A1	ENSG00000018280	-1.68837	0.000722
SLC12A6	ENSG00000140199	-0.619535	2.95e-07
SLC15A3	ENSG00000110446	1.502	7.94e-05
SLC16A10	ENSG00000112394	-1.30473	0.0303
SLC18A2	ENSG00000165646	-0.913633	0.00405
SLC18B1	ENSG00000146409	1.01423	0.00181
SLC1A4	ENSG00000115902	0.829707	2.66e-05
SLC1A7	ENSG00000162383	-1.45279	0.00369
SLC25A22	ENSG00000177542	0.654619	0.000322
SLC25A23	ENSG00000125648	-0.782617	0.00462
SLC25A28	ENSG00000155287	1.74063	2.27e-09
SLC27A1	ENSG00000130304	-0.617162	0.01
SLC27A2	ENSG00000140284	1.43408	0.00287
SLC2A12	ENSG00000146411	1.10593	0.00564
SLC30A4	ENSG00000104154	0.678328	0.0024
SLC31A2	ENSG00000136867	0.698394	0.00682
SLC35F6	ENSG00000213699	0.687128	0.000888
SLC37A1	ENSG00000160190	1.26078	8.04e-05
SLC37A2	ENSG00000134955	-0.754451	0.00149
SLC3A2	ENSG00000168003	0.617526	0.000204
SLC46A1	ENSG00000076351	-0.786552	0.0363
SLC46A3	ENSG00000139508	-1.20373	6.75e-11
SLC47A1	ENSG00000142494	-0.942805	0.0233
SLC4A10	ENSG00000144290	1.84333	0.00883
SLC5A3	ENSG00000198743	-0.940716	0.000399
SLC6A1	ENSG00000157103	-1.20393	0.0052
SLC8A2	ENSG00000118160	1.22818	0.0138
SLC8A3	ENSG00000100678	1.01145	0.00115
SLC9A3R2	ENSG00000065054	-0.675266	3.4e-05
SLCO2A1	ENSG00000174640	0.964435	0.000976
SLFN11	ENSG00000172716	0.766953	1.85e-06
SLFN12	ENSG00000172123	1.34602	9.3e-07
SLFN12L	ENSG00000205045	1.79937	3e-07
SLFN13	ENSG00000154760	1.02672	0.00361
SLFN5	ENSG00000166750	1.00003	8.67e-08
SLITRK2	ENSG00000185985	1.37832	0.00406
SMAD6	ENSG00000137834	-0.711542	0.00837
SMCHD1	ENSG00000101596	0.778435	0.000299
SMIM10L2A	ENSG00000178947	-1.03687	0.00677
SNX10	ENSG00000086300	0.869839	0.0028
SNX20	ENSG00000167208	0.772021	0.000217
SNX30	ENSG00000148158	-0.594776	0.037
SNX6	ENSG00000129515	0.660149	0.000161
SOCS1	ENSG00000185338	1.41464	0.000331
SOCS3	ENSG00000184557	0.9272	1.5e-05
SOGA1	ENSG00000149639	-0.908624	2.45e-06
SORBS1	ENSG00000095637	-0.60552	0.0201
SORT1	ENSG00000134243	-0.758044	7.7e-05
SOWAHD	ENSG00000187808	-0.932874	0.0217
SOX12	ENSG00000177732	-0.895455	0.000201
SOX18	ENSG00000203883	-0.686416	0.0192
SOX4	ENSG00000124766	-0.611579	0.0132
SP100	ENSG00000067066	1.53709	3.52e-07
SP110	ENSG00000135899	3.04015	1.93e-11
SP140	ENSG00000079263	1.63418	8.18e-07
SP140L	ENSG00000185404	1.07403	4.36e-06
SP6	ENSG00000189120	-0.932686	0.000612
SPARC	ENSG00000113140	-0.794139	0.000863
SPATA6	ENSG00000132122	-0.60793	0.0112
SPATC1L	ENSG00000160284	-0.695752	0.0359
SPATS2L	ENSG00000196141	1.07882	0.00337
SPEG	ENSG00000072195	-0.889974	0.026
SPIN3	ENSG00000204271	-0.670124	0.0316
SPON2	ENSG00000159674	-0.614335	0.0069
SPRED3	ENSG00000188766	-0.761248	0.00327
SPTBN5	ENSG00000137877	1.44427	5.78e-06
SPTLC2	ENSG00000100596	0.831017	6.57e-07
SRP19	ENSG00000153037	0.706846	8.13e-05
SRPRB	ENSG00000144867	0.708671	0.00263
SSPO	ENSG00000197558	-0.834411	0.0241
SSTR2	ENSG00000180616	1.52851	6.43e-08
SSTR3	ENSG00000278195	2.55501	0.0183
ST3GAL6	ENSG00000064225	-1.00579	1.61e-06
STAC	ENSG00000144681	-1.13586	0.00308
STAC3	ENSG00000185482	1.21364	0.00482
STAMBPL1	ENSG00000138134	0.691742	0.0244
STAP1	ENSG00000035720	1.7236	0.000178
STAT1	ENSG00000115415	3.41235	4.63e-22
STAT2	ENSG00000170581	2.43871	3.95e-13
STC2	ENSG00000113739	0.74355	0.0138
STIMATE	ENSG00000213533	0.986871	0.00101
STMN1	ENSG00000117632	-0.821997	5.23e-06
STOML1	ENSG00000067221	1.12339	0.00157
STRA6	ENSG00000137868	-2.20453	0.0273
STX10	ENSG00000104915	-0.651017	1.12e-05
STX11	ENSG00000135604	0.692179	0.00422
SUFU	ENSG00000107882	-0.614852	0.000133
SULT1C4	ENSG00000198075	-0.827913	0.00175
SUSD1	ENSG00000106868	0.67878	1.47e-06
SVEP1	ENSG00000165124	0.701936	5.29e-05
SWI5	ENSG00000175854	-0.602066	0.0112
SYPL2	ENSG00000143028	-0.971588	0.00173
SYT11	ENSG00000132718	-0.776542	0.0029
SYTL2	ENSG00000137501	0.592791	0.0262
TAFA5	ENSG00000219438	1.23365	0.027
TAGAP	ENSG00000164691	1.74407	2.9e-06
TANC2	ENSG00000170921	-0.751588	0.00423
TAP1	ENSG00000168394	2.04815	1.58e-08
TAP2	ENSG00000204267	2.25378	2.92e-10
TAPBP	ENSG00000231925	0.756403	0.00338
TAPBPL	ENSG00000139192	0.707126	0.000426
TASOR2	ENSG00000108021	0.725305	0.00129
TBC1D5	ENSG00000131374	-0.666742	2.03e-05
TBC1D8	ENSG00000204634	-0.8273	0.00178
TBC1D8B	ENSG00000133138	-0.654234	0.0188
TBX15	ENSG00000092607	1.05491	0.0238
TBX21	ENSG00000073861	0.991031	0.016
TBX6	ENSG00000149922	-1.22655	0.000925
TBXA2R	ENSG00000006638	-0.92114	0.0112
TCAF2	ENSG00000170379	0.811211	8.01e-05
TCEA3	ENSG00000204219	-0.767623	0.0185
TCF3	ENSG00000071564	-0.646033	1.13e-05
TCFL5	ENSG00000101190	-0.706985	0.000244
TCN2	ENSG00000185339	1.20918	0.000374
TDRD7	ENSG00000196116	1.80381	7.88e-07
TEAD4	ENSG00000197905	0.605773	8.43e-10
TENT5A	ENSG00000112773	0.772799	0.00925
TEPP	ENSG00000159648	-1.19427	0.00739
TESPA1	ENSG00000135426	0.877286	9.14e-05
TEX14	ENSG00000121101	1.42765	0.000979
TEX30	ENSG00000151287	0.7042	0.000511
TFB2M	ENSG00000162851	0.681076	0.0143
TFEC	ENSG00000105967	1.21794	1.53e-05
TGFBI	ENSG00000120708	-0.719781	0.0351
TGS1	ENSG00000137574	0.790344	1.95e-06
THEMIS2	ENSG00000130775	1.0885	0.000884
THYN1	ENSG00000151500	-0.660624	0.00429
TIGIT	ENSG00000181847	0.856783	0.00037
TIMM10	ENSG00000134809	0.893206	0.00593
TIMM23B	ENSG00000204152	0.670784	0.00486
TKT	ENSG00000163931	-0.721335	0.0188
TLR3	ENSG00000164342	2.3822	1.49e-06
TLR4	ENSG00000136869	1.16822	6.32e-08
TLR5	ENSG00000187554	-1.05928	0.0307
TLR6	ENSG00000174130	-0.664837	0.0317
TLR7	ENSG00000196664	3.13789	2.51e-05
TM4SF18	ENSG00000163762	-1.23719	0.000283
TMEM100	ENSG00000166292	0.903312	0.00203
TMEM106A	ENSG00000184988	0.769353	0.00643
TMEM106C	ENSG00000134291	-0.603579	0.00186
TMEM120B	ENSG00000188735	-1.00117	5.28e-06
TMEM126A	ENSG00000171202	0.614287	0.00845
TMEM132A	ENSG00000006118	-0.684486	6.46e-05
TMEM140	ENSG00000146859	1.08672	0.0192
TMEM143	ENSG00000161558	-0.764321	0.00736
TMEM150B	ENSG00000180061	0.907293	0.00267
TMEM158	ENSG00000249992	1.12905	0.00186
TMEM159	ENSG00000011638	-0.8945	0.00167
TMEM171	ENSG00000157111	1.77962	0.0332
TMEM217	ENSG00000172738	1.18278	2.42e-05
TMEM229B	ENSG00000198133	1.88738	6.71e-06
TMEM236	ENSG00000148483	-0.783041	0.0336
TMEM240	ENSG00000205090	-0.990921	0.000956
TMEM256	ENSG00000205544	-0.888616	0.00149
TMEM268	ENSG00000157693	0.950735	0.000592
TMEM42	ENSG00000169964	-0.708699	0.00537
TMEM45B	ENSG00000151715	-0.935134	0.0294
TMEM62	ENSG00000137842	1.51353	5.26e-06
TMEM86A	ENSG00000151117	-0.594606	0.0184
TMEM8B	ENSG00000137103	-0.997486	0.000327
TMIGD3	ENSG00000121933	-1.54581	0.0433
TMPRSS4	ENSG00000137648	-1.17145	0.0209
TMTC1	ENSG00000133687	0.718082	4.41e-05
TMX1	ENSG00000139921	0.865022	1.05e-06
TNF	ENSG00000232810	0.988865	0.0493
TNFAIP8L1	ENSG00000185361	-0.952944	0.00111
TNFRSF10A	ENSG00000104689	0.628589	0.00144
TNFRSF18	ENSG00000186891	0.638718	0.0459
TNFSF10	ENSG00000121858	1.76564	0.000191
TNFSF13B	ENSG00000102524	3.47154	1.92e-07
TNFSF18	ENSG00000120337	2.00692	0.0417
TNFSF4	ENSG00000117586	0.854498	0.0108
TNFSF8	ENSG00000106952	1.17214	1.98e-07
TNK2	ENSG00000061938	0.719235	0.00131
TOE1	ENSG00000132773	0.930668	5.09e-05
TOP1	ENSG00000198900	0.728876	2.2e-06
TOP2A	ENSG00000131747	-1.47894	0.0189
TOR1B	ENSG00000136816	0.707762	0.000573
TP53I11	ENSG00000175274	-0.61952	0.0308
TP53INP1	ENSG00000164938	-1.05691	5.07e-07
TPBGL	ENSG00000261594	-0.824936	0.0243
TPCN1	ENSG00000186815	-0.890614	5.09e-05
TRADD	ENSG00000102871	0.625266	0.00228
TRAFD1	ENSG00000135148	1.80905	5.4e-09
TRANK1	ENSG00000168016	2.15573	8.65e-09
TRIB3	ENSG00000101255	0.625501	0.0108
TRIM14	ENSG00000106785	2.55482	6.05e-08
TRIM21	ENSG00000132109	2.56052	3.41e-13
TRIM22	ENSG00000132274	2.48014	1.93e-11
TRIM25	ENSG00000121060	2.08453	3.06e-15
TRIM26	ENSG00000234127	1.12217	8.16e-09
TRIM38	ENSG00000112343	1.08248	3.08e-05
TRIM5	ENSG00000132256	1.58689	5.23e-06
TRIM56	ENSG00000169871	0.752655	0.00112
TRIM69	ENSG00000185880	1.26606	1.27e-06
TRIQK	ENSG00000205133	-0.688584	0.000109
TRMT6	ENSG00000089195	0.614667	0.0163
TRMT61A	ENSG00000166166	0.607982	0.0189
TRPC3	ENSG00000138741	1.9434	0.00111
TSPAN11	ENSG00000110900	-1.11385	0.0183
TSPAN2	ENSG00000134198	-0.918707	0.00161
TTC38	ENSG00000075234	0.610339	0.00868
TTYH3	ENSG00000136295	-0.644346	0.00194
TVP23A	ENSG00000166676	1.16447	0.00896
TXNL4B	ENSG00000140830	0.842778	4.2e-07
TYMP	ENSG00000025708	1.8111	1.46e-09
UBA7	ENSG00000182179	1.4677	0.000415
UBD	ENSG00000213886	3.59588	4.22e-09
UBE2L6	ENSG00000156587	2.34266	9.96e-11
UBE2S	ENSG00000108106	0.733641	0.00156
UBE2V1	ENSG00000244687	-0.795432	0.044
UBR1	ENSG00000159459	0.599234	0.000758
UFSP1	ENSG00000176125	1.15375	0.0483
UHRF1BP1	ENSG00000065060	0.709529	0.000212
UMODL1	ENSG00000177398	-1.35497	0.041
UNC5B	ENSG00000107731	-1.40027	9.93e-08
UNC5C	ENSG00000182168	0.75382	0.00761
UNC93B1	ENSG00000110057	1.81737	2.13e-06
UPB1	ENSG00000100024	-0.728724	0.0264
URB2	ENSG00000135763	0.728325	0.031
USHBP1	ENSG00000130307	-0.650445	0.0197
USP15	ENSG00000135655	0.744405	2.39e-05
USP18	ENSG00000184979	5.18256	3.65e-09
USP42	ENSG00000106346	0.813618	7e-06
UTP14A	ENSG00000156697	0.885267	8.33e-05
UTP20	ENSG00000120800	0.645131	0.0492
VAMP5	ENSG00000168899	1.61794	1.42e-06
VASH1	ENSG00000071246	-1.51372	4.76e-05
VAT1	ENSG00000108828	-0.625018	0.00467
VEGFC	ENSG00000150630	0.83975	0.0102
VEGFD	ENSG00000165197	1.04803	0.0444
VENTX	ENSG00000151650	-0.827462	0.0233
VPS26B	ENSG00000151502	-0.586054	0.0012
VSIG10L	ENSG00000186806	0.792316	0.0104
VSIG4	ENSG00000155659	-1.05439	0.000733
VSIR	ENSG00000107738	-0.870483	0.00527
VSNL1	ENSG00000163032	2.01232	0.00544
VWA2	ENSG00000165816	-1.22421	0.0107
VWA5B2	ENSG00000145198	-2.48123	0.0417
WARS	ENSG00000140105	3.01436	3.4e-17
WASHC4	ENSG00000136051	0.730695	0.000182
WDR25	ENSG00000176473	0.868426	5.88e-08
WDR27	ENSG00000184465	-1.07142	5.67e-17
WDR4	ENSG00000160193	0.746184	0.0152
WSCD1	ENSG00000179314	-1.08635	0.000452
XAF1	ENSG00000132530	4.12243	1.12e-19
XRN1	ENSG00000114127	1.28003	5.1e-06
XYLT2	ENSG00000015532	-0.776119	8.02e-05
YPEL1	ENSG00000100027	-0.689137	8.98e-05
YPEL3	ENSG00000090238	-1.09596	3.92e-06
ZBP1	ENSG00000124256	3.72051	1.51e-07
ZBTB32	ENSG00000011590	2.97327	1.53e-17
ZBTB42	ENSG00000179627	0.938693	0.0096
ZBTB49	ENSG00000168826	0.775684	0.00137
ZC3H12D	ENSG00000178199	0.628353	0.029
ZC3HAV1	ENSG00000105939	1.91351	7.86e-14
ZCCHC2	ENSG00000141664	0.752434	0.0265
ZCWPW2	ENSG00000206559	0.882139	0.00917
ZFP14	ENSG00000142065	-0.659317	0.00141
ZFP92	ENSG00000189420	-0.60957	0.0323
ZFYVE19	ENSG00000166140	-0.616436	0.00588
ZHX3	ENSG00000174306	-0.667824	0.0382
ZMYM3	ENSG00000147130	-0.736186	1.66e-07
ZNF107	ENSG00000196247	1.21862	7.47e-05
ZNF132	ENSG00000131849	0.711259	0.00745
ZNF154	ENSG00000179909	0.611143	0.0208
ZNF200	ENSG00000010539	0.906941	2.43e-08
ZNF202	ENSG00000166261	0.65334	0.00234
ZNF248	ENSG00000198105	-0.849074	2.64e-09
ZNF267	ENSG00000185947	0.59142	0.017
ZNF318	ENSG00000171467	-0.644623	0.000173
ZNF324	ENSG00000083812	0.607997	0.00711
ZNF484	ENSG00000127081	0.656387	0.00129
ZNF519	ENSG00000175322	-1.00243	0.00465
ZNF583	ENSG00000198440	1.06849	0.00187
ZNF589	ENSG00000164048	-0.748424	0.0012
ZNF613	ENSG00000176024	0.808525	0.0165
ZNF620	ENSG00000177842	0.742135	0.00682
ZNF704	ENSG00000164684	-0.832181	1.03e-06
ZNF75A	ENSG00000162086	0.890784	0.00186
ZNF777	ENSG00000196453	0.615459	0.00334
ZNF879	ENSG00000234284	0.847593	0.0123
ZNF90	ENSG00000213988	-0.786078	0.00823
ZNFX1	ENSG00000124201	1.63874	2.64e-09
ZNRF2	ENSG00000180233	0.648645	0.00234
ZSCAN5A	ENSG00000131848	0.590629	0.0135

## Sheet: B16 48h
Gene Symbol	ENSEMBL ID	Log2 Fold Change	Adjusted P.Value
ABCA13	ENSG00000179869	-1.41373	0.0313112
ABCC3	ENSG00000108846	-0.728349	0.0143098
ABCC9	ENSG00000069431	-0.79607	0.0294198
ABCD1	ENSG00000101986	0.783833	0.0128028
ABHD16A	ENSG00000204427	0.727384	0.00122077
AC004551.1	ENSG00000089127	5.6696	1.63272e-13
AC026470.1	ENSG00000102921	1.09645	3.63768e-07
AC124319.1	ENSG00000173821	2.35639	1.18558e-09
ACAN	ENSG00000157766	1.87033	0.0341507
ACKR1	ENSG00000213088	0.88274	0.0447569
ACOD1	ENSG00000102794	5.51037	1.34742e-06
ACP2	ENSG00000134575	0.770721	0.0174853
ACTBL2	ENSG00000169067	-2.15113	0.0339204
ADAM11	ENSG00000073670	0.785167	0.0252236
ADAMTS4	ENSG00000158859	0.631445	0.0137992
ADAMTSL3	ENSG00000156218	0.767314	0.00674372
ADAR	ENSG00000160710	1.8201	3.74697e-13
ADCY5	ENSG00000173175	1.20882	0.000214596
ADGRE3	ENSG00000131355	-2.75574	0.0016993
ADGRE5	ENSG00000123146	0.749711	0.00109999
ADPRHL2	ENSG00000116863	1.00254	6.47183e-07
AFF1	ENSG00000172493	0.70039	0.000428064
AGR2	ENSG00000106541	-1.31529	0.00948781
AGRN	ENSG00000188157	1.24022	0.00151986
AGTRAP	ENSG00000177674	0.666056	0.00135501
AIM2	ENSG00000163568	2.34779	2.01057e-06
ALOX5	ENSG00000012779	-0.637632	0.0256503
ALPK1	ENSG00000073331	0.864681	0.000215392
ALPL	ENSG00000162551	-1.56854	0.00477841
AMER1	ENSG00000184675	0.978673	0.000155536
ANGPT1	ENSG00000154188	0.969609	0.0101171
ANGPT4	ENSG00000101280	-1.59061	0.0324976
ANGPTL1	ENSG00000116194	2.65404	3.61872e-17
ANK2	ENSG00000145362	0.684669	0.000415823
ANKFY1	ENSG00000185722	1.6302	7.64355e-11
ANKIB1	ENSG00000001629	0.735767	4.21117e-05
ANKRD36C	ENSG00000174501	-1.24661	0.000632365
ANOS1	ENSG00000011201	-0.906238	0.0466985
ANTXR2	ENSG00000163297	0.731459	5.31911e-07
ANXA2R	ENSG00000177721	1.14803	0.000257014
AP5B1	ENSG00000254470	1.17388	2.60686e-06
APOBEC3A	ENSG00000128383	4.55878	2.89325e-05
APOBEC3C	ENSG00000244509	0.890087	0.000520674
APOBEC3F	ENSG00000128394	1.54057	6.53954e-05
APOBEC3G	ENSG00000239713	1.75203	6.35025e-06
APOC1	ENSG00000130208	-0.626065	0.0416009
APOL1	ENSG00000100342	2.53702	2.78939e-11
APOL2	ENSG00000128335	2.2802	5.2334e-11
APOL3	ENSG00000128284	1.69658	1.2445e-06
APOL4	ENSG00000100336	2.05723	2.71821e-08
APOL6	ENSG00000221963	2.79073	5.98455e-17
AQP3	ENSG00000165272	-0.853072	0.0363446
ARHGAP18	ENSG00000146376	-0.739515	0.000155564
ARHGAP20	ENSG00000137727	0.904397	0.0171623
ARHGDIB	ENSG00000111348	-0.726038	0.000106415
ARHGEF11	ENSG00000132694	0.916704	2.49618e-06
ARHGEF3	ENSG00000163947	0.643806	0.0490322
ARNTL2	ENSG00000029153	0.780997	0.00637614
ARSK	ENSG00000164291	0.590269	0.00498592
ASAH2B	ENSG00000204147	0.745141	0.00902986
ASCL2	ENSG00000183734	2.69128	0.000155564
ASPHD2	ENSG00000128203	1.71305	4.08809e-11
ATF5	ENSG00000169136	1.05657	6.64878e-07
ATP10A	ENSG00000206190	1.04991	0.000518574
ATP2C2	ENSG00000064270	-0.992404	0.0196512
ATXN7L1	ENSG00000146776	0.869517	2.94622e-06
AZIN2	ENSG00000142920	0.825701	0.0469755
B2M	ENSG00000166710	0.86211	0.000133378
BATF2	ENSG00000168062	5.13404	1.23402e-31
BATF3	ENSG00000123685	1.71801	3.03636e-05
BCAP29	ENSG00000075790	0.659893	0.0240367
BCKDHB	ENSG00000083123	-0.690712	0.0376664
BCL2L14	ENSG00000121380	2.38502	0.00159005
BLZF1	ENSG00000117475	1.0229	7.16884e-05
BOC	ENSG00000144857	0.819477	0.0127531
BRCA2	ENSG00000139618	1.19104	0.00141605
BRI3BP	ENSG00000184992	-0.92801	0.0135819
BST2	ENSG00000130303	3.42249	1.94796e-13
BTC	ENSG00000174808	2.31452	0.00128018
BTN3A1	ENSG00000026950	0.892834	0.000335056
BTN3A2	ENSG00000186470	0.826182	0.000233034
BTN3A3	ENSG00000111801	1.30416	7.54206e-08
C17orf67	ENSG00000214226	0.903809	0.000452058
C19orf12	ENSG00000131943	0.807607	1.82265e-05
C19orf66	ENSG00000130813	1.85813	8.83517e-08
C1QB	ENSG00000173369	0.875639	0.0229436
C1QC	ENSG00000159189	0.982796	0.00564373
C1R	ENSG00000159403	1.15603	7.82798e-06
C1S	ENSG00000182326	1.29376	3.58045e-06
C21orf91	ENSG00000154642	0.854479	0.000568931
C2orf92	ENSG00000228486	-0.637276	0.0447419
C3AR1	ENSG00000171860	0.924474	0.0129542
C4A	ENSG00000244731	1.86685	0.000751623
C4B	ENSG00000224389	1.71347	0.00498984
C4orf33	ENSG00000151470	0.871087	0.0445326
C6orf62	ENSG00000112308	0.654606	4.37676e-07
CA2	ENSG00000104267	-0.867462	0.0394045
CACNA1A	ENSG00000141837	1.74443	2.04253e-05
CACNA2D2	ENSG00000007402	-1.13174	0.0207231
CACNA2D3	ENSG00000157445	-0.997593	0.0107751
CACNA2D4	ENSG00000151062	-0.765773	0.00226954
CACNB4	ENSG00000182389	-0.828923	0.0313317
CADPS	ENSG00000163618	1.60749	0.00167072
CALHM5	ENSG00000178033	0.936053	0.00897668
CALHM6	ENSG00000188820	4.35318	0.000558647
CAND2	ENSG00000144712	0.599661	0.0342854
CARD16	ENSG00000204397	0.980626	0.0225977
CARD6	ENSG00000132357	0.65491	0.00289492
CASP1	ENSG00000137752	1.12978	0.00175901
CASP10	ENSG00000003400	1.30262	6.5755e-05
CASP7	ENSG00000165806	0.935347	0.000117277
CAT	ENSG00000121691	-0.821117	5.43869e-05
CATSPER1	ENSG00000175294	-0.86138	0.0295813
CBLN3	ENSG00000139899	0.86097	0.00327285
CBR3	ENSG00000159231	0.874398	0.00337513
CCDC71L	ENSG00000253276	0.787132	3.92186e-06
CCL2	ENSG00000108691	0.912813	0.00181551
CCL20	ENSG00000115009	-1.01198	0.0149478
CCL24	ENSG00000106178	-3.71756	7.14187e-11
CCL4	ENSG00000275302	1.11727	0.0285567
CCL4L2	ENSG00000276070	1.21029	0.0368483
CCL7	ENSG00000108688	3.4462	0.0010873
CCL8	ENSG00000108700	6.14575	1.25089e-09
CCR1	ENSG00000163823	1.10456	0.00305776
CCRL2	ENSG00000121797	0.908368	0.00284176
CD101	ENSG00000134256	-1.62338	3.42486e-10
CD180	ENSG00000134061	-0.892952	0.0227538
CD2	ENSG00000116824	0.710765	0.000307809
CD274	ENSG00000120217	1.38388	2.01057e-06
CD302	ENSG00000241399	-0.898213	0.000271273
CD38	ENSG00000004468	3.30154	2.79835e-06
CD40	ENSG00000101017	0.645279	0.0294198
CD52	ENSG00000169442	-0.859639	1.60512e-05
CD7	ENSG00000173762	0.841932	0.00448882
CD74	ENSG00000019582	0.883061	0.00926359
CD80	ENSG00000121594	0.991461	0.046259
CDC7	ENSG00000097046	0.752723	0.0425286
CEACAM1	ENSG00000079385	2.30374	6.69632e-06
CELSR2	ENSG00000143126	-0.942651	0.0444227
CEP57L1	ENSG00000183137	0.740162	0.00374025
CETP	ENSG00000087237	-1.27794	0.00904064
CFB	ENSG00000243649	1.81163	1.39004e-05
CFH	ENSG00000000971	1.36958	6.35025e-06
CFLAR	ENSG00000003402	0.648583	0.0294056
CGAS	ENSG00000164430	0.940394	0.00100463
CHDH	ENSG00000016391	-0.799367	0.0258689
CHIA	ENSG00000134216	-2.52336	0.0198239
CHML	ENSG00000203668	-0.589409	0.0012619
CHMP5	ENSG00000086065	0.751243	0.0028264
CIITA	ENSG00000179583	1.8345	1.16595e-10
CLEC12A	ENSG00000172322	-1.01522	0.00312013
CLEC5A	ENSG00000258227	-3.15087	3.4747e-14
CMPK2	ENSG00000134326	4.47747	5.91826e-10
CMTM4	ENSG00000183723	-0.965557	0.00218197
CMTR1	ENSG00000137200	1.48633	2.11189e-09
CNDP2	ENSG00000133313	0.8402	0.00303083
CNP	ENSG00000173786	1.66954	2.25937e-07
CNTN6	ENSG00000134115	-1.01815	0.0132709
COL12A1	ENSG00000111799	-0.732167	0.000436101
CPA3	ENSG00000163751	-0.859337	0.0195642
CPEB3	ENSG00000107864	0.804972	0.000173868
CR1	ENSG00000203710	-1.56997	4.9179e-05
CR1L	ENSG00000197721	2.71929	1.51527e-05
CRB3	ENSG00000130545	-0.805492	0.0353783
CSF1	ENSG00000184371	0.618399	0.0424793
CSF2RB	ENSG00000100368	0.844053	0.00395818
CSTB	ENSG00000160213	-0.644835	0.00565937
CTNNBL1	ENSG00000132792	0.934549	6.42726e-06
CTSL	ENSG00000135047	0.853689	0.00207362
CTSO	ENSG00000256043	1.10107	1.31552e-05
CTSS	ENSG00000163131	1.35421	7.37125e-07
CX3CL1	ENSG00000006210	2.11697	2.04552e-05
CXADR	ENSG00000154639	-0.779304	0.00914207
CXCL10	ENSG00000169245	9.57547	4.46445e-23
CXCL11	ENSG00000169248	8.94748	3.47975e-12
CXCL5	ENSG00000163735	-1.92107	0.0140197
CXCL9	ENSG00000138755	5.53484	2.17735e-07
CXorf21	ENSG00000120280	0.944628	0.0298403
CXorf38	ENSG00000185753	0.673824	0.001827
CXXC4	ENSG00000168772	-1.27667	0.0433866
CYP21A2	ENSG00000231852	1.72291	0.00347673
CYP3A5	ENSG00000106258	-1.00818	0.0140118
CYREN	ENSG00000122783	-0.812025	0.00861581
DBF4B	ENSG00000161692	0.602578	0.0499442
DCSTAMP	ENSG00000164935	-1.52856	0.0168099
DDO	ENSG00000203797	1.09246	0.00316047
DDX58	ENSG00000107201	3.75032	5.9658e-08
DDX60	ENSG00000137628	2.75614	2.67966e-12
DDX60L	ENSG00000181381	2.92699	4.08562e-11
DENND1A	ENSG00000119522	0.589796	0.00410881
DES	ENSG00000175084	0.908811	0.00890723
DGKG	ENSG00000058866	1.39696	5.53443e-11
DGLUCY	ENSG00000133943	0.718174	0.000208162
DHX58	ENSG00000108771	2.44127	1.29143e-09
DNAJA1	ENSG00000086061	0.817317	0.000126424
DOCK10	ENSG00000135905	0.634184	0.011297
DOP1A	ENSG00000083097	1.19407	6.1501e-05
DPEP2	ENSG00000167261	-0.739184	0.0233836
DPP4	ENSG00000197635	0.762505	0.0433508
DRAXIN	ENSG00000162490	1.05283	0.0346475
DTWD2	ENSG00000169570	-0.605987	0.023669
DTX3L	ENSG00000163840	2.40798	9.18844e-15
DUSP5	ENSG00000138166	0.707108	0.0222586
DYNLT1	ENSG00000146425	0.957503	0.00168085
EDA	ENSG00000158813	-0.716504	0.0497786
EDARADD	ENSG00000186197	1.03591	0.0188304
EFNB2	ENSG00000125266	-0.821321	0.024042
EID3	ENSG00000255150	0.983833	0.0014984
EIF2AK2	ENSG00000055332	2.77467	1.53089e-12
ELF4	ENSG00000102034	0.607454	0.00679141
ELMO2	ENSG00000062598	1.09078	1.95477e-08
ELOVL3	ENSG00000119915	1.65518	0.00430331
EMCN	ENSG00000164035	-0.755858	0.0170078
EME1	ENSG00000154920	-0.792445	0.0472992
ENAM	ENSG00000132464	-1.50195	0.0473059
ENDOD1	ENSG00000149218	1.11374	0.00672447
ENDOU	ENSG00000111405	0.786243	0.0332984
EPSTI1	ENSG00000133106	4.21468	1.91157e-11
ERAP1	ENSG00000164307	0.594168	0.000558647
ERAP2	ENSG00000164308	1.08383	0.00210936
ESM1	ENSG00000164283	-1.18203	0.00794475
ETV4	ENSG00000175832	-0.882908	0.0318088
ETV7	ENSG00000010030	2.94146	3.46469e-11
EVI2A	ENSG00000126860	-0.747009	0.0451656
EVI2B	ENSG00000185862	-0.616636	0.0062985
EXOC3L4	ENSG00000205436	1.6179	0.000136419
EYS	ENSG00000188107	-2.16572	0.0463878
F11	ENSG00000088926	-1.7895	0.0335009
F13A1	ENSG00000124491	-2.50976	0.0434768
FABP4	ENSG00000170323	-2.01099	0.0230065
FABP5	ENSG00000164687	-1.14382	0.000136846
FAM107A	ENSG00000168309	0.890877	0.0343825
FAM124A	ENSG00000150510	1.39624	0.00122606
FAM167A	ENSG00000154319	-1.4382	0.00429883
FAM189B	ENSG00000160767	0.670468	0.00807014
FAM221B	ENSG00000204930	-2.75882	0.0144588
FANCA	ENSG00000187741	0.829756	0.0488674
FANCD2	ENSG00000144554	-0.653199	0.0353447
FASLG	ENSG00000117560	1.58209	0.0137871
FBP1	ENSG00000165140	-1.34866	2.36066e-06
FBXO39	ENSG00000177294	1.68418	0.00773372
FBXO6	ENSG00000116663	2.40703	4.43722e-10
FCGR1B	ENSG00000198019	2.41456	0.00486912
FCGR2B	ENSG00000072694	-1.07752	0.00666874
FCGR3B	ENSG00000162747	1.3869	0.0313672
FCN3	ENSG00000142748	-0.938269	0.0187988
FFAR2	ENSG00000126262	2.19145	5.65258e-07
FGF12	ENSG00000114279	-0.987814	0.0491492
FGFR3	ENSG00000068078	-1.04092	0.0215451
FGL2	ENSG00000127951	1.30685	0.00883338
FITM2	ENSG00000197296	-0.90777	0.0174968
FLT1	ENSG00000102755	-1.11647	0.000180369
FMR1	ENSG00000102081	0.633383	0.0136886
FNIP2	ENSG00000052795	0.620081	0.00713119
FOLH1	ENSG00000086205	2.49361	0.00791251
FOXP3	ENSG00000049768	1.07525	0.00685093
FYB1	ENSG00000082074	0.591968	0.0230873
FYTTD1	ENSG00000122068	0.683198	0.00799588
GBP1	ENSG00000117228	3.94774	3.65787e-07
GBP2	ENSG00000162645	2.51546	2.09024e-11
GBP3	ENSG00000117226	1.94605	5.96729e-09
GBP4	ENSG00000162654	3.57134	4.86269e-07
GBP5	ENSG00000154451	4.39974	1.17807e-26
GBP6	ENSG00000183347	2.91539	5.49255e-05
GBP7	ENSG00000213512	3.14458	2.01327e-11
GCH1	ENSG00000131979	1.66124	3.22319e-10
GCHFR	ENSG00000137880	-0.638308	0.0252236
GCNT1	ENSG00000187210	0.993134	0.00501326
GGT2	ENSG00000133475	-1.01712	0.0403172
GIMAP2	ENSG00000106560	0.899426	0.0170078
GIMAP4	ENSG00000133574	1.03786	0.00282829
GIMAP6	ENSG00000133561	0.859205	0.00671993
GIMAP7	ENSG00000179144	1.20339	0.00080372
GIMAP8	ENSG00000171115	0.944124	0.0227888
GJA4	ENSG00000187513	1.00861	0.00369064
GJD3	ENSG00000183153	1.65754	7.82798e-06
GLIPR2	ENSG00000122694	0.67437	0.0313317
GMPR	ENSG00000137198	2.90785	5.9738e-05
GNB4	ENSG00000114450	0.726213	0.00241231
GOLM1	ENSG00000135052	0.811476	0.0311377
GPATCH11	ENSG00000152133	-0.834862	0.00338357
GPR132	ENSG00000183484	0.708316	0.00769163
GPR150	ENSG00000178015	1.78549	0.00131991
GPR34	ENSG00000171659	-2.05632	0.000290942
GPR84	ENSG00000139572	0.597963	0.0458598
GPRIN3	ENSG00000185477	-0.638966	0.0351182
GRAMD1B	ENSG00000023171	0.903448	4.33824e-05
GREB1L	ENSG00000141449	-1.19752	0.0110747
GRIN3A	ENSG00000198785	3.922	0.00452985
GRIP2	ENSG00000144596	4.27197	2.21982e-14
GRPEL2	ENSG00000164284	-0.845009	0.00224899
GSDMD	ENSG00000104518	1.14658	3.13629e-05
GSTK1	ENSG00000197448	0.973259	0.000323002
GTPBP1	ENSG00000100226	1.06	8.94944e-06
GUCY1A2	ENSG00000152402	-0.72234	0.00683615
GZMB	ENSG00000100453	1.68301	0.00641938
H1F0	ENSG00000189060	0.662398	0.024742
HADH	ENSG00000138796	-0.639646	0.0273112
HAPLN3	ENSG00000140511	2.43626	1.3367e-11
HAVCR2	ENSG00000135077	0.758978	0.0156093
HECW2	ENSG00000138411	-0.743587	0.0309555
HELB	ENSG00000127311	1.13713	0.00208748
HELZ2	ENSG00000130589	3.62348	1.01203e-07
HERC5	ENSG00000138646	3.27333	5.14021e-06
HERC6	ENSG00000138642	4.87136	6.62693e-09
HEXD	ENSG00000169660	0.833435	0.00860366
HEY1	ENSG00000164683	-1.0767	0.00763415
HIRA	ENSG00000100084	0.956608	5.63266e-05
HLA-A	ENSG00000206503	0.700736	0.000268996
HLA-B	ENSG00000234745	0.895234	0.000166585
HLA-C	ENSG00000204525	0.866815	0.000303226
HLA-DOB	ENSG00000241106	1.98614	2.08788e-08
HLA-E	ENSG00000204592	0.848348	0.0100663
HLA-F	ENSG00000204642	0.929133	0.00238908
HMGB3	ENSG00000029993	-0.788428	0.0129587
HOMER2	ENSG00000103942	-0.875417	0.0210962
HOXB5	ENSG00000120075	0.75693	0.047597
HPGD	ENSG00000164120	-0.926491	0.000351892
HSD17B6	ENSG00000025423	-0.865218	0.0468325
HSH2D	ENSG00000196684	2.63208	0.000194664
IDO1	ENSG00000131203	4.91758	2.01455e-06
IFI16	ENSG00000163565	1.46924	4.02663e-10
IFI27	ENSG00000165949	3.07124	1.00039e-12
IFI27L1	ENSG00000165948	0.640406	0.00892331
IFI35	ENSG00000068079	3.80364	1.59411e-08
IFI44	ENSG00000137965	4.16108	7.64355e-11
IFI44L	ENSG00000137959	6.48537	2.52756e-17
IFI6	ENSG00000126709	5.43043	4.1472e-10
IFIH1	ENSG00000115267	2.99774	2.92555e-05
IFIT1	ENSG00000185745	5.9621	9.94982e-09
IFIT1B	ENSG00000204010	6.55748	7.35117e-06
IFIT2	ENSG00000119922	5.32676	0.000180369
IFIT3	ENSG00000119917	5.49681	4.50221e-07
IFIT5	ENSG00000152778	2.51789	3.06218e-11
IFITM1	ENSG00000185885	3.79219	7.34295e-09
IFITM2	ENSG00000185201	0.941812	0.00603966
IFITM3	ENSG00000142089	1.60074	2.9422e-05
IFNA1	ENSG00000197919	4.45193	0.0274895
IFNA2	ENSG00000188379	6.76874	0.00103048
IFNB1	ENSG00000171855	5.34225	3.62302e-08
IFNG	ENSG00000111537	3.70518	1.57161e-08
IFNL1	ENSG00000182393	4.82995	8.03966e-18
IFNL2	ENSG00000183709	4.92292	2.32244e-08
IFNL3	ENSG00000197110	5.82212	9.7511e-10
IGF2BP3	ENSG00000136231	1.84097	0.000423043
IGFBP6	ENSG00000167779	1.33372	0.0167906
IKBKE	ENSG00000263528	0.850511	0.00372182
IL12RB1	ENSG00000096996	1.13241	0.00476222
IL12RB2	ENSG00000081985	1.7334	0.00458648
IL13RA2	ENSG00000123496	-0.948344	0.00220399
IL15	ENSG00000164136	1.19563	0.000287245
IL15RA	ENSG00000134470	1.2606	3.94131e-05
IL17C	ENSG00000124391	-1.57597	0.0400096
IL18BP	ENSG00000137496	2.14462	2.41272e-10
IL18RAP	ENSG00000115607	0.78045	0.0370333
IL1RN	ENSG00000136689	1.30917	0.00869632
IL27	ENSG00000197272	3.21076	7.39716e-05
IL2RB	ENSG00000100385	0.725678	0.0208607
IL4I1	ENSG00000104951	1.95889	0.00013938
INSR	ENSG00000171105	-0.892068	0.0146666
IRF1	ENSG00000125347	1.78846	1.0285e-06
IRF2	ENSG00000168310	0.9335	0.000155982
IRF7	ENSG00000185507	3.22297	5.69526e-12
IRF8	ENSG00000140968	1.01398	4.89096e-06
IRF9	ENSG00000213928	2.57804	1.87731e-16
IRS1	ENSG00000169047	1.06657	0.00182267
ISG15	ENSG00000187608	5.17541	4.6466e-08
ISG20	ENSG00000172183	1.82827	7.24753e-06
ISLR	ENSG00000129009	1.55566	0.00381926
ISM2	ENSG00000100593	4.98947	0.0243585
ITGAM	ENSG00000169896	-0.977731	3.61695e-08
ITGAX	ENSG00000140678	-0.687464	0.0021511
ITGB7	ENSG00000139626	0.69301	0.0408208
ITPRID1	ENSG00000180347	-3.5515	0.047597
JADE2	ENSG00000043143	1.60207	6.16815e-11
JAK2	ENSG00000096968	2.14806	7.52729e-12
JAML	ENSG00000160593	-0.699112	0.00145375
KCNC3	ENSG00000131398	-0.745257	0.0164614
KCNE3	ENSG00000175538	-1.98686	8.83743e-05
KCNH4	ENSG00000089558	1.71674	0.0160935
KCNQ1	ENSG00000053918	-1.1225	0.034378
KCNT2	ENSG00000162687	0.894306	0.0348228
KIAA0040	ENSG00000235750	0.968636	0.00137123
KIAA0391	ENSG00000100890	-0.640365	0.0264625
KIAA1755	ENSG00000149633	1.90594	2.47841e-06
KIR2DL4	ENSG00000189013	2.37593	0.0012372
KITLG	ENSG00000049130	-0.691784	0.0151879
KLF6	ENSG00000067082	0.666472	0.044874
KLHDC7B	ENSG00000130487	5.03155	1.00326e-15
KMO	ENSG00000117009	-0.833434	0.000601553
KPNA5	ENSG00000196911	0.778666	0.00252236
KPTN	ENSG00000118162	1.09055	4.93008e-05
LACTB	ENSG00000103642	0.880284	0.0010335
LAG3	ENSG00000089692	2.13012	2.0131e-06
LAMA3	ENSG00000053747	-0.855227	0.047597
LAMC2	ENSG00000058085	-0.686362	0.0135819
LAP3	ENSG00000002549	3.05917	3.81496e-14
LAX1	ENSG00000122188	0.761332	0.0062985
LCP2	ENSG00000043462	0.6214	0.0239034
LDB2	ENSG00000169744	-0.640045	0.000176131
LDHB	ENSG00000111716	-0.594358	0.0332685
LGALS14	ENSG00000006659	6.19404	0.000177639
LGALS3BP	ENSG00000108679	1.44209	0.00187284
LGALS9	ENSG00000168961	2.53356	5.2334e-11
LGI4	ENSG00000153902	1.38254	2.01057e-06
LGMN	ENSG00000100600	0.906182	0.00019221
LIFR	ENSG00000113594	1.28715	0.00018492
LILRB4	ENSG00000186818	0.991413	0.00303602
LPL	ENSG00000175445	-0.829376	0.00537865
LRCH2	ENSG00000130224	0.783814	0.00181551
LRCOL1	ENSG00000204583	1.63901	0.00288189
LRRTM2	ENSG00000146006	2.49538	0.000249425
LTA4H	ENSG00000111144	-0.628785	0.0129542
LY6E	ENSG00000160932	3.32608	1.53089e-12
LYPD5	ENSG00000159871	0.846161	0.0120808
LYSMD2	ENSG00000140280	1.00774	0.00952889
LYZ	ENSG00000090382	-0.999755	0.000541097
MAFB	ENSG00000204103	0.744553	0.00542603
MAP1A	ENSG00000166963	0.868662	0.000824686
MATK	ENSG00000007264	-0.762188	0.0134517
MAX	ENSG00000125952	0.727796	7.1802e-05
MCCC1	ENSG00000078070	-0.797906	0.00260863
MCEMP1	ENSG00000183019	-2.26726	0.00811908
MCL1	ENSG00000143384	0.62557	0.000261664
MCUB	ENSG00000005059	1.02647	0.00010159
MDGA1	ENSG00000112139	1.11118	5.7583e-07
MDK	ENSG00000110492	1.5205	1.29143e-09
MEFV	ENSG00000103313	2.22737	2.42829e-09
MEX3B	ENSG00000183496	-0.678759	0.0313672
MFSD12	ENSG00000161091	0.836075	0.000124643
MGAM	ENSG00000257335	-1.04979	0.0326227
MICAL2	ENSG00000133816	-0.620962	0.00315573
MICB	ENSG00000204516	0.955507	0.000824686
MLKL	ENSG00000168404	2.02932	2.74524e-10
MLPH	ENSG00000115648	-0.598429	0.029247
MMAA	ENSG00000151611	0.850549	3.20816e-06
MMP12	ENSG00000262406	-1.41939	0.0155417
MMP15	ENSG00000102996	-1.14224	0.0339601
MMP25	ENSG00000008516	0.60192	0.0174267
MMP8	ENSG00000118113	-1.59131	0.049557
MMP9	ENSG00000100985	-0.803783	3.17668e-05
MOB3C	ENSG00000142961	0.970133	4.56275e-09
MOV10	ENSG00000155363	1.4931	2.26104e-06
MPZL3	ENSG00000160588	-0.687358	0.0328866
MRC1	ENSG00000260314	-1.80209	4.54228e-09
MTHFR	ENSG00000177000	0.972146	4.56275e-09
MTURN	ENSG00000180354	-0.669898	8.26241e-05
MUSK	ENSG00000030304	-1.43933	0.00106277
MX1	ENSG00000157601	5.39343	3.14262e-06
MX2	ENSG00000183486	6.23327	1.10264e-13
MYBPC3	ENSG00000134571	-1.15682	0.0165395
MYCBP2	ENSG00000005810	0.863203	1.34902e-07
MYCN	ENSG00000134323	-0.94317	0.00600457
MYD88	ENSG00000172936	1.39309	0.00011768
NACAD	ENSG00000136274	0.693108	0.0494289
NAGK	ENSG00000124357	0.739538	0.000198651
NAGS	ENSG00000161653	0.650652	0.00347919
NAPA	ENSG00000105402	1.45547	5.1175e-09
NBN	ENSG00000104320	0.960293	0.00137694
NCOA3	ENSG00000124151	0.588681	0.000187115
NDUFA9	ENSG00000139180	0.708037	0.0217123
NECTIN2	ENSG00000130202	0.60726	0.00349861
NEFH	ENSG00000100285	-1.25774	0.0331137
NETO2	ENSG00000171208	-0.868577	0.0123264
NEURL3	ENSG00000163121	2.07352	6.42726e-06
NFASC	ENSG00000163531	0.663433	0.00880089
NFE2L3	ENSG00000050344	0.987839	0.00687817
NLRC5	ENSG00000140853	1.94875	4.01413e-10
NLRP12	ENSG00000142405	-2.00197	0.00351307
NMI	ENSG00000123609	2.41852	2.04325e-11
NOD1	ENSG00000106100	0.635299	0.0173092
NOD2	ENSG00000167207	1.04162	0.0107602
NOS1	ENSG00000089250	-0.93249	0.0387348
NOS2	ENSG00000007171	1.42541	0.00358396
NOTCH4	ENSG00000204301	-0.683809	0.0468919
NOXA1	ENSG00000188747	-0.599235	0.0385828
NR1H3	ENSG00000025434	0.601292	0.0164614
NRARP	ENSG00000198435	-0.739061	0.00701122
NT5C3A	ENSG00000122643	1.5908	0.000323002
NT5DC2	ENSG00000168268	-0.979242	0.00014
NT5E	ENSG00000135318	1.04566	0.0113773
NTN1	ENSG00000065320	0.903269	5.05286e-07
NTNG2	ENSG00000196358	1.03054	0.00015712
NTRK2	ENSG00000148053	1.96546	8.80267e-06
NUB1	ENSG00000013374	1.41682	4.94405e-07
NUCB1	ENSG00000104805	0.590915	3.94131e-05
NUDCD1	ENSG00000120526	0.797509	0.00249131
NUDT13	ENSG00000166321	-0.8938	0.0280389
NUP62	ENSG00000213024	0.620673	0.0007146
NUPR1	ENSG00000176046	0.765031	0.00881237
OAS2	ENSG00000111335	4.65652	9.27521e-13
OAS3	ENSG00000111331	5.20665	1.79251e-12
OASL	ENSG00000135114	4.76505	1.68366e-10
ODF2L	ENSG00000122417	0.722786	0.00711172
ODF3B	ENSG00000177989	2.36445	1.07535e-11
OGFR	ENSG00000060491	1.02365	0.000878423
OLFML1	ENSG00000183801	1.76275	0.000413117
OLR1	ENSG00000173391	-0.961134	0.0113219
OPN3	ENSG00000054277	-1.20693	2.9681e-07
OPTN	ENSG00000123240	1.25957	1.12903e-05
OR52N2	ENSG00000180988	2.92259	9.13439e-05
OR52N4	ENSG00000181074	1.99124	9.83937e-06
OR56B1	ENSG00000181023	2.33455	0.0173922
ORM2	ENSG00000228278	-1.68088	0.0264983
OSR2	ENSG00000164920	1.20698	0.0415956
OTOF	ENSG00000115155	3.26075	9.02016e-07
P2RX7	ENSG00000089041	0.854969	0.00013938
PAK3	ENSG00000077264	1.00246	0.000417945
PAQR5	ENSG00000137819	-0.816364	0.0119329
PARP10	ENSG00000178685	2.33356	2.904e-08
PARP11	ENSG00000111224	1.05135	5.13714e-11
PARP12	ENSG00000059378	2.19879	1.33348e-09
PARP14	ENSG00000173193	2.51826	1.84479e-10
PARP15	ENSG00000173200	0.70913	0.00543405
PARP8	ENSG00000151883	0.753215	0.000729882
PARP9	ENSG00000138496	3.24597	5.80845e-22
PATL1	ENSG00000166889	0.694866	0.00494735
PC	ENSG00000173599	-0.832649	0.00528368
PCDH12	ENSG00000113555	-0.858585	0.00914207
PCDH18	ENSG00000189184	0.640875	0.00262779
PCDHA10	ENSG00000250120	-1.15737	0.00528368
PCDHA3	ENSG00000255408	-1.32698	0.0299413
PCK2	ENSG00000100889	0.695412	0.000446749
PCNX1	ENSG00000100731	0.792432	1.9572e-06
PDCD1	ENSG00000188389	0.850373	0.0258436
PDCD1LG2	ENSG00000197646	0.902486	0.0315858
PECAM1	ENSG00000261371	-0.589269	0.030047
PERP	ENSG00000112378	-0.589461	0.0424709
PGM2L1	ENSG00000165434	-0.687223	0.0186354
PHACTR4	ENSG00000204138	0.818168	0.0142988
PHF11	ENSG00000136147	1.35917	7.00075e-08
PI4K2B	ENSG00000038210	0.977618	0.00224425
PIP5K1B	ENSG00000107242	-1.05903	0.00783068
PIWIL4	ENSG00000134627	0.687725	0.0123531
PLA1A	ENSG00000144837	2.60867	0.000889048
PLA2G12A	ENSG00000123739	-0.675034	0.0106629
PLAAT2	ENSG00000133328	2.93737	0.00505934
PLAAT4	ENSG00000133321	1.86236	0.000239654
PLD1	ENSG00000075651	-0.633187	0.00175901
PLEK	ENSG00000115956	0.876918	0.03121
PLEKHA4	ENSG00000105559	1.41722	6.89003e-07
PLEKHF1	ENSG00000166289	0.833096	0.000275393
PLIN4	ENSG00000167676	-1.0466	0.0297741
PLIN5	ENSG00000214456	-1.18387	0.0296673
PLK2	ENSG00000145632	-0.627346	0.0205496
PLS1	ENSG00000120756	-1.18503	0.0284687
PLSCR1	ENSG00000188313	2.52753	2.2831e-12
PLSCR4	ENSG00000114698	0.861829	3.25953e-06
PLXDC2	ENSG00000120594	-0.717687	0.000133378
PMAIP1	ENSG00000141682	0.836243	0.00400305
PML	ENSG00000140464	2.01437	6.01922e-09
PNPT1	ENSG00000138035	2.26768	2.17735e-07
POGLUT3	ENSG00000178202	0.607396	0.0231723
PPARGC1A	ENSG00000109819	-0.760963	0.0346444
PPBP	ENSG00000163736	-3.04059	0.00788022
PPM1H	ENSG00000111110	-0.843626	0.0353447
PPM1K	ENSG00000163644	1.42509	0.00014679
PPM1L	ENSG00000163590	-0.750738	0.000508261
PRAM1	ENSG00000133246	-1.16909	0.000410854
PRDM6	ENSG00000061455	1.00172	2.67106e-05
PRDM8	ENSG00000152784	0.788645	0.0348228
PRF1	ENSG00000180644	1.1975	0.00861581
PRLR	ENSG00000113494	2.05838	0.000640397
PROCR	ENSG00000101000	1.01228	6.24861e-05
PRR36	ENSG00000183248	-1.05317	0.0178439
PRRT2	ENSG00000167371	0.872125	0.0139928
PRSS22	ENSG00000005001	-0.704532	0.0444227
PSEN2	ENSG00000143801	0.774385	0.0408208
PSMA4	ENSG00000041357	0.897244	0.00018919
PSMB10	ENSG00000205220	1.48264	5.84951e-11
PSMB8	ENSG00000204264	1.58469	2.28396e-09
PSMB9	ENSG00000240065	1.84653	4.34374e-08
PSME1	ENSG00000092010	1.02721	1.02344e-06
PSME2	ENSG00000100911	1.37259	9.57373e-09
PTGR1	ENSG00000106853	-0.837684	0.00603966
PTN	ENSG00000105894	1.2392	0.0250452
PXDNL	ENSG00000147485	1.3089	0.015882
PYGM	ENSG00000068976	0.899984	0.0108237
QPCT	ENSG00000115828	-0.787302	8.12395e-05
RAB3IL1	ENSG00000167994	0.592491	0.000356962
RAMP3	ENSG00000122679	1.19091	0.00137782
RAP1GAP	ENSG00000076864	-1.14714	0.000719656
RAPGEF3	ENSG00000079337	0.623322	0.00747774
RARRES1	ENSG00000118849	1.66639	2.38821e-05
RBCK1	ENSG00000125826	1.30539	3.83773e-06
RBM11	ENSG00000185272	0.887684	0.0497786
RBM43	ENSG00000184898	1.1087	1.53519e-05
REC8	ENSG00000100918	1.98024	8.26055e-11
REEP1	ENSG00000068615	-1.15046	0.00419279
RELA	ENSG00000173039	0.614048	0.0325255
REPS2	ENSG00000169891	-1.16806	0.00353948
RETN	ENSG00000104918	-1.45803	0.0134517
RGL1	ENSG00000143344	1.35869	0.000332194
RGS7BP	ENSG00000186479	1.47004	0.014994
RHEBL1	ENSG00000167550	1.36517	7.60407e-05
RHEX	ENSG00000263961	-1.0003	0.0222209
RHOH	ENSG00000168421	0.741293	0.00564373
RIMS1	ENSG00000079841	-1.84879	0.0216473
RIPK2	ENSG00000104312	0.927482	0.0015518
RIPK3	ENSG00000129465	0.751474	7.7611e-05
RIPOR2	ENSG00000111913	0.775209	0.00978724
RNASE6	ENSG00000169413	-0.706485	0.0085264
RND3	ENSG00000115963	0.855629	0.000106415
RNF114	ENSG00000124226	1.10253	8.0245e-06
RNF19B	ENSG00000116514	1.24207	2.3792e-05
RNF31	ENSG00000092098	1.18217	1.68553e-06
RORB	ENSG00000198963	1.19054	0.0165395
RPS3A	ENSG00000145425	-0.600635	0.00301846
RPS6KC1	ENSG00000136643	0.732283	1.70462e-06
RSAD2	ENSG00000134321	5.35784	2.36409e-06
RTP4	ENSG00000136514	3.43876	1.80484e-06
RUBCN	ENSG00000145016	1.00465	3.59592e-05
RUFY4	ENSG00000188282	4.15674	9.36564e-08
RUNX1T1	ENSG00000079102	0.60648	0.0175652
RXFP1	ENSG00000171509	2.04918	0.00400776
S100A9	ENSG00000163220	-1.3212	0.00159316
S100B	ENSG00000160307	-1.91893	0.0225977
SAMD9	ENSG00000205413	3.50416	9.86763e-09
SAMD9L	ENSG00000177409	3.2631	2.14859e-07
SAMHD1	ENSG00000101347	2.4226	2.74247e-10
SBNO2	ENSG00000064932	0.592647	0.00136779
SCARB2	ENSG00000138760	0.983405	0.000117277
SCHIP1	ENSG00000151967	-0.676291	0.0330823
SCLT1	ENSG00000151466	0.891626	0.0190951
SCO2	ENSG00000284194	2.19474	7.61429e-10
SCYL3	ENSG00000000457	0.817708	0.00159005
SECTM1	ENSG00000141574	3.71085	5.08762e-08
SELL	ENSG00000188404	1.23041	0.0167143
SEMA3G	ENSG00000010319	-1.02159	0.000323002
SEMA6D	ENSG00000137872	-0.702526	0.020113
2024-09-04	ENSG00000108387	1.94171	8.23683e-06
SERPING1	ENSG00000149131	1.86998	2.10081e-15
SFMBT2	ENSG00000198879	0.802701	0.00114049
SGCB	ENSG00000163069	0.725514	1.00215e-06
SGPP2	ENSG00000163082	-0.907944	0.0451656
SH3BGRL2	ENSG00000198478	-0.686774	0.00892331
SH3BP2	ENSG00000087266	0.661226	0.00159717
SH3RF2	ENSG00000156463	-0.989446	0.0258436
SHISA5	ENSG00000164054	1.10786	1.04906e-07
SHISAL1	ENSG00000138944	0.954805	0.0170369
SIDT2	ENSG00000149577	0.663422	0.000998308
SIGLEC1	ENSG00000088827	4.28264	2.72315e-24
SIGLEC7	ENSG00000168995	-0.760225	0.00178859
SIRPB2	ENSG00000196209	-0.703013	0.0108237
SIT1	ENSG00000137078	0.595691	0.0151879
SLA2	ENSG00000101082	0.755175	0.0255376
SLAMF1	ENSG00000117090	0.827236	0.0128454
SLAMF7	ENSG00000026751	1.48512	0.00114049
SLC11A1	ENSG00000018280	-1.23615	0.0337698
SLC15A3	ENSG00000110446	1.81635	1.04069e-06
SLC16A10	ENSG00000112394	-1.55911	0.0126698
SLC18A2	ENSG00000165646	-0.848657	0.0144625
SLC25A22	ENSG00000177542	0.70743	0.000124199
SLC25A28	ENSG00000155287	1.7345	2.51173e-09
SLC2A12	ENSG00000146411	1.00562	0.0238938
SLC30A4	ENSG00000104154	0.599324	0.0152777
SLC31A2	ENSG00000136867	0.617537	0.0342446
SLC37A1	ENSG00000160190	1.32007	4.65759e-05
SLC46A3	ENSG00000139508	-0.79126	7.1802e-05
SLC4A4	ENSG00000080493	-0.803838	0.0310842
SLFN11	ENSG00000172716	0.72343	1.12688e-05
SLFN12	ENSG00000172123	1.36577	7.73799e-07
SLFN12L	ENSG00000205045	1.50347	5.43869e-05
SLFN13	ENSG00000154760	1.27446	0.000257014
SLFN5	ENSG00000166750	0.91161	1.94098e-06
SLITRK2	ENSG00000185985	1.55889	0.00143471
SMCHD1	ENSG00000101596	0.856095	7.84995e-05
SMPD3	ENSG00000103056	1.72502	0.0178439
SNAI2	ENSG00000019549	-0.600374	0.0271774
SNTB2	ENSG00000168807	0.627407	0.000390264
SNX10	ENSG00000086300	0.759579	0.0187475
SOCS1	ENSG00000185338	1.19404	0.00564373
SOCS3	ENSG00000184557	0.788491	0.000561085
SORL1	ENSG00000137642	-0.642402	0.0310282
SORT1	ENSG00000134243	-0.605083	0.0041172
SOX6	ENSG00000110693	1.11392	0.0100944
SP100	ENSG00000067066	1.56728	2.25937e-07
SP110	ENSG00000135899	2.88711	2.23651e-10
SP140	ENSG00000079263	1.34205	0.000144865
SP140L	ENSG00000185404	1.04429	1.18382e-05
SPATS2L	ENSG00000196141	1.19515	0.00152634
SPRR2A	ENSG00000241794	-2.93864	8.52891e-05
SPTLC2	ENSG00000100596	0.815932	1.46036e-06
SQOR	ENSG00000137767	0.733235	0.00711172
SSPN	ENSG00000123096	0.814861	0.0270819
SSTR2	ENSG00000180616	1.59893	1.33173e-08
SSTR3	ENSG00000278195	2.48702	0.0391641
ST3GAL6	ENSG00000064225	-0.972262	5.33295e-06
STAC	ENSG00000144681	-1.63908	8.29303e-06
STAC3	ENSG00000185482	0.985798	0.049255
STARD8	ENSG00000130052	0.653257	0.00314155
STAT1	ENSG00000115415	3.52298	1.27365e-23
STAT2	ENSG00000170581	2.65492	1.3556e-15
STAT5A	ENSG00000126561	0.678507	0.00705516
STC1	ENSG00000159167	-0.740781	0.00927524
STEAP4	ENSG00000127954	-1.95737	0.0351048
STIMATE	ENSG00000213533	0.907543	0.00515834
STOM	ENSG00000148175	0.595123	0.0103542
STOML1	ENSG00000067221	1.30405	0.00024738
SYNC	ENSG00000162520	0.729485	0.0243585
TAGAP	ENSG00000164691	1.42893	0.000339111
TANC2	ENSG00000170921	-0.603506	0.0476307
TAP1	ENSG00000168394	2.36602	2.78939e-11
TAP2	ENSG00000204267	2.31266	7.6738e-11
TAPBP	ENSG00000231925	0.994312	7.44621e-05
TAPBPL	ENSG00000139192	0.901691	3.40906e-06
TC2N	ENSG00000165929	-0.628429	0.0394286
TCAF2	ENSG00000170379	0.684313	0.0021133
TCN2	ENSG00000185339	1.6988	1.34902e-07
TDRD7	ENSG00000196116	1.82522	6.98529e-07
TDRD9	ENSG00000156414	-1.21269	0.00577634
TENT4B	ENSG00000121274	0.631198	0.001002
TENT5A	ENSG00000112773	0.944552	0.00157887
TEP1	ENSG00000129566	0.618246	1.39473e-05
TESPA1	ENSG00000135426	0.58839	0.0277924
TFCP2L1	ENSG00000115112	-0.863796	0.0423819
TFEC	ENSG00000105967	0.95265	0.00208343
TGM2	ENSG00000198959	1.08302	0.00188133
THEMIS2	ENSG00000130775	1.13629	0.0007409
TIMM10	ENSG00000134809	0.935099	0.00626958
TKT	ENSG00000163931	-0.920075	0.00284176
TLE4	ENSG00000106829	0.737453	0.0023569
TLR3	ENSG00000164342	2.28555	6.03014e-06
TLR4	ENSG00000136869	0.717521	0.00385626
TLR7	ENSG00000196664	2.56258	0.00158829
TMEM106A	ENSG00000184988	0.794957	0.00791251
TMEM140	ENSG00000146859	1.59693	0.000332536
TMEM163	ENSG00000152128	-1.22085	0.0115496
TMEM171	ENSG00000157111	1.9057	0.0355659
TMEM229B	ENSG00000198133	1.6195	0.000265212
TMEM256	ENSG00000205544	-0.764396	0.0134129
TMEM268	ENSG00000157693	0.807753	0.00783068
TMEM45B	ENSG00000151715	-1.47968	0.000263229
TMEM62	ENSG00000137842	1.22246	0.000648883
TMTC1	ENSG00000133687	1.06368	1.12817e-10
TMX1	ENSG00000139921	0.680438	0.000361616
TNFAIP2	ENSG00000185215	0.642389	0.00537934
TNFSF10	ENSG00000121858	1.67887	0.000719656
TNFSF13B	ENSG00000102524	3.155	3.89231e-06
TNFSF15	ENSG00000181634	-0.621756	0.025589
TNK2	ENSG00000061938	0.734305	0.00162231
TPBGL	ENSG00000261594	-0.992827	0.00978724
TPSG1	ENSG00000116176	1.33799	0.0224465
TRADD	ENSG00000102871	0.715152	0.000541756
TRAFD1	ENSG00000135148	2.04843	1.97603e-11
TRANK1	ENSG00000168016	2.11035	2.08788e-08
TRHDE	ENSG00000072657	-0.891746	0.0229436
TRIM14	ENSG00000106785	2.24558	3.80103e-06
TRIM16L	ENSG00000108448	-0.587321	0.0294772
TRIM21	ENSG00000132109	2.55416	3.80145e-13
TRIM22	ENSG00000132274	2.57608	2.53425e-12
TRIM25	ENSG00000121060	2.06884	4.87125e-15
TRIM26	ENSG00000234127	1.08028	3.68236e-08
TRIM38	ENSG00000112343	1.19143	4.03481e-06
TRIM5	ENSG00000132256	1.83173	8.63597e-08
TRIM56	ENSG00000169871	0.959122	1.9697e-05
TRIM6	ENSG00000121236	1.141	0.0230047
TRIM69	ENSG00000185880	1.40928	4.78535e-08
TRPC3	ENSG00000138741	1.97996	0.00143202
TSPAN12	ENSG00000106025	-0.657389	0.00269816
TSPAN15	ENSG00000099282	-0.625314	0.000332194
TSPAN7	ENSG00000156298	-0.798662	0.00203147
TSPAN8	ENSG00000127324	-1.3106	0.00161057
TXNIP	ENSG00000265972	0.699519	0.00226363
TXNL4B	ENSG00000140830	0.618898	0.000737071
TYMP	ENSG00000025708	2.1565	1.96566e-13
UBA7	ENSG00000182179	1.43134	0.00100463
UBD	ENSG00000213886	3.35123	7.00075e-08
UBE2L6	ENSG00000156587	2.59219	4.28251e-13
UBQLNL	ENSG00000175518	1.93996	0.00778528
UHRF1BP1	ENSG00000065060	0.723046	0.000239654
UMODL1	ENSG00000177398	-1.60172	0.0267593
UNC5B	ENSG00000107731	-0.934686	0.00150808
UNC5C	ENSG00000182168	0.938492	0.000878423
UNC93B1	ENSG00000110057	1.86428	1.36332e-06
USP15	ENSG00000135655	0.804376	4.84769e-06
USP18	ENSG00000184979	5.04856	1.04244e-08
USP42	ENSG00000106346	0.740778	8.61688e-05
VAMP5	ENSG00000168899	1.71752	2.94491e-07
VCAM1	ENSG00000162692	1.39324	0.00515463
VCPIP1	ENSG00000175073	0.593157	0.00641938
VEGFC	ENSG00000150630	0.899397	0.00892331
VENTX	ENSG00000151650	-1.03981	0.00561795
VSIG1	ENSG00000101842	-2.34807	0.000332536
VSIG10L	ENSG00000186806	0.98353	0.00150738
VSIG4	ENSG00000155659	-1.26277	4.33824e-05
VWA2	ENSG00000165816	-1.42655	0.00383787
WARS	ENSG00000140105	3.00919	3.64542e-17
WASHC4	ENSG00000136051	0.673262	0.00114049
WDFY2	ENSG00000139668	0.64978	0.000107023
WDR25	ENSG00000176473	0.9448	2.35752e-09
WNT5A	ENSG00000114251	-0.880342	0.0409479
XAF1	ENSG00000132530	3.98047	2.74954e-18
XIRP1	ENSG00000168334	0.942619	0.0159213
XRN1	ENSG00000114127	1.3104	3.57733e-06
YEATS2	ENSG00000163872	0.743628	0.00835613
ZBP1	ENSG00000124256	3.39889	2.83845e-06
ZBTB32	ENSG00000011590	1.62309	4.64098e-05
ZBTB42	ENSG00000179627	0.868614	0.0317979
ZC3H3	ENSG00000014164	0.607798	7.16884e-05
ZC3HAV1	ENSG00000105939	1.78874	3.8457e-12
ZCCHC2	ENSG00000141664	0.877323	0.0129542
ZFHX4	ENSG00000091656	1.71021	0.00269413
ZFP42	ENSG00000179059	-1.78795	0.00508281
ZFYVE26	ENSG00000072121	0.821645	3.97249e-06
ZG16B	ENSG00000162078	-1.57194	0.0368218
ZNF107	ENSG00000196247	0.742001	0.0499442
ZNF132	ENSG00000131849	0.753374	0.00740501
ZNF248	ENSG00000198105	-0.657487	1.09858e-05
ZNF267	ENSG00000185947	0.695687	0.00641938
ZNF618	ENSG00000157657	0.968301	0.00811908
ZNFX1	ENSG00000124201	1.5604	1.91398e-08

## Sheet: B18-337 24h
Gene Symbol	ENSEMBL ID	Log2 Fold Change	Adjusted P.Value
ABCA7	ENSG00000064687	-0.748014	1.38394e-05
AC004551.1	ENSG00000089127	4.29267	3.57559e-07
AC026470.1	ENSG00000102921	0.662789	0.00952625
AC124319.1	ENSG00000173821	1.30481	0.00517695
ACOD1	ENSG00000102794	3.79518	0.00430712
ACP6	ENSG00000162836	-0.843071	0.00380544
ACSL5	ENSG00000197142	0.642575	0.000119442
ACTA2	ENSG00000107796	-0.703669	0.0139641
ACYP1	ENSG00000119640	-0.704047	0.00774076
ADA	ENSG00000196839	-0.716149	0.00119764
ADAMTS17	ENSG00000140470	0.949938	0.0245164
ADAMTSL3	ENSG00000156218	0.671862	0.0254101
ADAR	ENSG00000160710	1.10165	0.000140062
ADGRD1	ENSG00000111452	0.66122	0.00709264
ADPRHL2	ENSG00000116863	0.878845	5.90041e-05
ADRA2C	ENSG00000184160	1.09095	0.00351301
AGTR1	ENSG00000144891	0.799069	0.00193258
AIM2	ENSG00000163568	1.32761	0.0285299
AKAP6	ENSG00000151320	-0.72699	0.0152382
AL121768.1	ENSG00000165521	-0.685173	0.0336291
ALS2CL	ENSG00000178038	-0.72014	0.00523602
AMN1	ENSG00000151743	-0.797245	2.82274e-06
AMOT	ENSG00000126016	-0.929667	0.000764757
ANGEL1	ENSG00000013523	-0.662604	4.92626e-06
ANGPTL1	ENSG00000116194	1.57732	1.39777e-05
ANKFY1	ENSG00000185722	0.923608	0.00202176
ANKRD36C	ENSG00000174501	-1.0932	0.00536709
ANLN	ENSG00000011426	-1.43563	0.0481049
ANO8	ENSG00000074855	-0.592793	0.000864274
ANO9	ENSG00000185101	-0.639827	0.0421644
ANXA2R	ENSG00000177721	0.825011	0.0211842
AOC2	ENSG00000131480	-0.842866	0.0194898
AP4S1	ENSG00000100478	0.897347	0.000477975
AP5B1	ENSG00000254470	0.761838	0.0091086
APOBEC3A	ENSG00000128383	3.01628	0.0174032
APOBEC3F	ENSG00000128394	1.02541	0.0219913
APOBEC3G	ENSG00000239713	1.23954	0.00539344
APOC1	ENSG00000130208	0.741058	0.0092193
APOL1	ENSG00000100342	1.63703	0.000180697
APOL2	ENSG00000128335	1.31288	0.00144166
APOL3	ENSG00000128284	1.02922	0.013402
APOL4	ENSG00000100336	1.6179	8.58619e-05
APOL6	ENSG00000221963	2.09512	6.8333e-09
ARHGAP8	ENSG00000241484	-0.682081	0.0457589
ARHGEF10	ENSG00000104728	-0.934751	0.00041779
ARMC6	ENSG00000105676	0.82849	0.0470218
ASAH2B	ENSG00000204147	0.609545	0.0481049
ASCL2	ENSG00000183734	1.91154	0.0187971
ASIC3	ENSG00000213199	-0.822398	0.0289955
ASPHD1	ENSG00000174939	-0.866229	0.0252276
ASPHD2	ENSG00000128203	0.916617	0.00404771
ASRGL1	ENSG00000162174	-0.605206	0.0426648
ATAD5	ENSG00000176208	-0.685775	4.32266e-05
ATF5	ENSG00000169136	0.964678	2.65771e-05
ATG16L2	ENSG00000168010	-0.632123	0.0171577
ATP10A	ENSG00000206190	0.805134	0.0171497
BATF2	ENSG00000168062	4.06653	2.47784e-19
BATF3	ENSG00000123685	1.32403	0.00430276
BEND3	ENSG00000178409	0.590494	0.00197546
BLVRB	ENSG00000090013	-0.598687	0.0149268
BLZF1	ENSG00000117475	0.833584	0.00348804
BMF	ENSG00000104081	-1.03983	3.14424e-05
BMPER	ENSG00000164619	0.683893	0.0486545
BNIPL	ENSG00000163141	-0.935705	0.0474319
BST2	ENSG00000130303	2.2039	3.14424e-05
BTBD8	ENSG00000189195	-0.653317	0.0222718
C12orf4	ENSG00000047621	0.656017	0.0389817
C16orf86	ENSG00000159761	-0.898937	0.00621101
C18orf54	ENSG00000166845	-0.94332	0.000718546
C19orf57	ENSG00000132016	-0.859545	0.0354617
C19orf66	ENSG00000130813	1.28721	0.00127135
C1orf216	ENSG00000142686	0.5931	0.041912
C1QB	ENSG00000173369	0.880882	0.0230899
C5orf34	ENSG00000172244	-0.800196	0.00710574
CA11	ENSG00000063180	-0.59511	0.025409
CA2	ENSG00000104267	-0.903154	0.0298806
CACNA1A	ENSG00000141837	1.24205	0.00853212
CACNA1F	ENSG00000102001	-1.21851	0.0403104
CACNB3	ENSG00000167535	-0.644678	0.00879189
CADM4	ENSG00000105767	-0.677804	0.00592479
CADPS	ENSG00000163618	1.49114	0.00591043
CAMK2B	ENSG00000058404	1.19668	0.0171687
CAPN13	ENSG00000162949	-1.12383	0.045958
CARD14	ENSG00000141527	-1.35361	0.024608
CASP7	ENSG00000165806	0.590273	0.0381196
CASS4	ENSG00000087589	0.923817	0.00647524
CBR3	ENSG00000159231	0.830301	0.00784551
CCDC15	ENSG00000149548	-0.681465	0.0490612
CCDC7	ENSG00000216937	-0.726265	0.00779208
CCDC71L	ENSG00000253276	0.659342	0.000466085
CCL2	ENSG00000108691	0.968134	0.00126551
CCL20	ENSG00000115009	-0.920854	0.0337199
CCL24	ENSG00000106178	-2.29122	0.000162931
CCL4L2	ENSG00000276070	1.17282	0.0452774
CCL7	ENSG00000108688	2.99101	0.00844977
CCL8	ENSG00000108700	5.18344	2.85862e-06
CCN4	ENSG00000104415	0.954357	0.0139645
CCND1	ENSG00000110092	0.628021	0.0350155
CCNYL1	ENSG00000163249	0.625444	0.0232009
CCR1	ENSG00000163823	1.02082	0.00943769
CCR4	ENSG00000183813	0.72012	0.0250126
CCR5	ENSG00000160791	1.22726	0.00430712
CCRL2	ENSG00000121797	0.947056	0.00249881
CD101	ENSG00000134256	-0.769871	0.0132515
CD2	ENSG00000116824	0.589119	0.00647524
CD274	ENSG00000120217	0.795558	0.0230899
CDO1	ENSG00000129596	0.963333	0.00560115
CELSR2	ENSG00000143126	-1.11682	0.0129433
CENPN	ENSG00000166451	0.587776	0.0222004
CFD	ENSG00000197766	0.806644	0.0140555
CGAS	ENSG00000164430	0.741838	0.0186306
CHTF18	ENSG00000127586	-0.65899	0.000215228
CIITA	ENSG00000179583	1.33668	3.03623e-05
CLDN10	ENSG00000134873	-1.45914	0.0490418
CLDN12	ENSG00000157224	-0.686558	0.00468991
CLEC3B	ENSG00000163815	0.95646	0.0478261
CLEC5A	ENSG00000258227	-1.40066	0.00573293
CMPK2	ENSG00000134326	3.3071	4.52975e-05
CMTM4	ENSG00000183723	-0.760027	0.0282703
CMTR1	ENSG00000137200	0.792623	0.00863913
CNDP2	ENSG00000133313	0.677275	0.0285299
CNP	ENSG00000173786	1.1225	0.00270164
CNTN6	ENSG00000134115	-0.980602	0.0203257
COL11A2	ENSG00000204248	-0.692202	0.0275662
COL6A5	ENSG00000172752	1.27107	0.0326506
COL6A6	ENSG00000206384	1.0025	0.000548857
CPD	ENSG00000108582	-0.771053	0.000890305
CRACR2A	ENSG00000130038	0.752619	2.62792e-05
CRELD2	ENSG00000184164	0.862628	0.00980335
CRYBG2	ENSG00000176092	-1.07766	0.014927
CSF2	ENSG00000164400	-1.29637	0.0430623
CTSL	ENSG00000135047	0.90317	0.00148271
CUL7	ENSG00000044090	-0.640739	0.0194899
CX3CL1	ENSG00000006210	1.67045	0.0026867
CXADR	ENSG00000154639	-0.749258	0.0156974
CXCL10	ENSG00000169245	7.85305	5.64696e-15
CXCL11	ENSG00000169248	6.77463	2.01218e-06
CXCL9	ENSG00000138755	2.84329	0.031057
CXorf21	ENSG00000120280	0.972956	0.0245164
CXXC4	ENSG00000168772	-1.47111	0.0161477
CYP26B1	ENSG00000003137	0.761448	0.0264034
CYYR1	ENSG00000166265	-0.711971	0.0214361
DCAF8	ENSG00000132716	-0.58769	0.000920036
DCAKD	ENSG00000172992	-0.600923	0.00963736
DDB2	ENSG00000134574	-0.667049	0.0389817
DDIT3	ENSG00000175197	0.649901	0.016312
DDX28	ENSG00000182810	0.699463	0.0470218
DDX58	ENSG00000107201	2.76504	0.000422745
DDX60	ENSG00000137628	1.83324	4.10873e-05
DDX60L	ENSG00000181381	2.14182	1.59719e-05
DEFB1	ENSG00000164825	1.9747	0.0350155
DGKG	ENSG00000058866	0.991672	4.10873e-05
DHPS	ENSG00000095059	-0.654641	0.0285299
DHX37	ENSG00000150990	0.702355	0.00263757
DHX58	ENSG00000108771	1.50439	0.00147716
DIAPH3	ENSG00000139734	-1.04284	0.00913135
DMAC2L	ENSG00000125375	0.757708	0.0187325
DNAH14	ENSG00000185842	-1.03047	0.0374113
DNAJA1	ENSG00000086061	0.641539	0.00688142
DNAJB11	ENSG00000090520	0.717506	0.0145571
DNAJC30	ENSG00000176410	0.872987	0.000728958
DNASE1L3	ENSG00000163687	1.43603	0.001831
DNM3	ENSG00000197959	-0.636137	0.00267047
DOK4	ENSG00000125170	-0.64341	0.00960031
DPT	ENSG00000143196	0.809279	0.0340791
DTX3L	ENSG00000163840	1.7263	5.0126e-07
DUOXA2	ENSG00000140274	-2.03364	0.0184649
EDA	ENSG00000158813	-0.817672	0.0199647
EDAR	ENSG00000135960	-1.51924	0.00579296
EDNRB	ENSG00000136160	0.595507	0.0372967
EFCAB2	ENSG00000203666	0.737394	0.00043647
EGFL8	ENSG00000241404	-0.983233	0.00374605
EID3	ENSG00000255150	0.825338	0.0142166
EIF2AK2	ENSG00000055332	2.00927	4.37188e-06
EIF5	ENSG00000100664	0.768814	0.000140062
EME1	ENSG00000154920	-1.03224	0.0063254
EMP3	ENSG00000142227	0.616469	3.18951e-07
EMX1	ENSG00000135638	-1.68068	0.0147628
ENTPD1	ENSG00000138185	-0.738558	0.000786646
EPHX3	ENSG00000105131	-1.23842	0.0250254
EPSTI1	ENSG00000133106	3.28875	2.01821e-06
ESM1	ENSG00000164283	-1.1087	0.0171497
ETNK2	ENSG00000143845	-0.739642	0.00143697
ETV7	ENSG00000010030	1.92714	0.000154525
EXOC3L4	ENSG00000205436	1.0945	0.02621
FABP3	ENSG00000121769	1.22858	0.0194991
FAHD2B	ENSG00000144199	-0.910644	0.00772933
FAM107A	ENSG00000168309	0.95297	0.021494
FAM131A	ENSG00000175182	-0.662119	0.0142397
FAM171A2	ENSG00000161682	-1.31781	0.0154128
FAM177B	ENSG00000197520	-1.73474	0.0201158
FAM229A	ENSG00000225828	-0.656042	0.0202375
FAM83A	ENSG00000147689	-1.74991	0.0128993
FANCD2	ENSG00000144554	-0.668402	0.0303167
FANCI	ENSG00000140525	-0.80515	8.22754e-07
FBXO39	ENSG00000177294	1.50318	0.0251103
FBXO5	ENSG00000112029	0.701821	0.013257
FBXO6	ENSG00000116663	1.53648	0.000661743
FFAR2	ENSG00000126262	1.67087	0.000756517
FGFBP3	ENSG00000174721	1.32502	0.0220095
FIBIN	ENSG00000176971	0.969309	1.42332e-05
FICD	ENSG00000198855	1.0323	0.000895621
FJX1	ENSG00000179431	0.734573	0.0423627
FKRP	ENSG00000181027	0.889672	0.00104711
FOLH1	ENSG00000086205	2.34452	0.016962
FOSL1	ENSG00000175592	0.679388	0.00262676
FOXP3	ENSG00000049768	0.85764	0.0491974
FREM1	ENSG00000164946	1.07891	0.0194269
FST	ENSG00000134363	1.13287	0.0426357
FUT4	ENSG00000196371	0.659442	0.0132824
FXN	ENSG00000165060	0.855035	0.039931
GALNT3	ENSG00000115339	-0.78672	0.0298806
GAR1	ENSG00000109534	0.618248	0.0452118
GBP1	ENSG00000117228	2.71552	0.00246641
GBP3	ENSG00000117226	1.12152	0.00508538
GBP4	ENSG00000162654	2.32632	0.00497851
GBP5	ENSG00000154451	2.51659	5.66625e-08
GBP7	ENSG00000213512	1.94465	0.0004393
GCH1	ENSG00000131979	1.1439	0.000147276
GCLM	ENSG00000023909	0.695802	0.000964806
GDAP1	ENSG00000104381	0.762768	0.0477016
GDPD5	ENSG00000158555	-0.801535	0.0128498
GET4	ENSG00000239857	-0.609315	0.0488465
GGTLC2	ENSG00000100121	-1.58378	0.0253013
GIPC3	ENSG00000179855	-0.858228	0.000161283
GIPR	ENSG00000010310	-0.931581	0.0377733
GJD3	ENSG00000183153	1.31479	0.00151805
GK5	ENSG00000175066	-0.667618	0.0031778
GMPPB	ENSG00000173540	0.767569	3.85702e-06
GMPR	ENSG00000137198	1.9509	0.019931
GOT1	ENSG00000120053	0.715951	7.12764e-05
GPATCH4	ENSG00000160818	0.917652	0.0100207
GPC4	ENSG00000076716	-0.618957	0.00697923
GPER1	ENSG00000164850	0.915172	0.0388996
GPR137C	ENSG00000180998	-0.791629	0.0456548
GPR55	ENSG00000135898	-1.54173	0.000179412
GRAMD1B	ENSG00000023171	0.700098	0.00489653
GRIA1	ENSG00000155511	0.924961	0.0436222
GRIN3A	ENSG00000198785	3.4367	0.0200318
GRIP2	ENSG00000144596	2.13026	0.00184796
GRWD1	ENSG00000105447	0.781667	3.28179e-05
GSDMB	ENSG00000073605	-0.758987	0.0194599
GTSE1	ENSG00000075218	-0.68814	0.0389817
GUCY1B1	ENSG00000061918	-0.622844	8.48916e-06
HAGHL	ENSG00000103253	-0.64745	0.0308285
HAND1	ENSG00000113196	-1.4614	0.0496097
HAPLN3	ENSG00000140511	1.22929	0.00502848
HAS2	ENSG00000170961	1.06131	0.00243336
HAVCR2	ENSG00000135077	0.870971	0.00483131
HDAC5	ENSG00000108840	-0.648687	0.0205806
HDC	ENSG00000140287	0.914712	0.00952804
HELZ2	ENSG00000130589	2.6196	0.000752989
HERC5	ENSG00000138646	2.31364	0.00502848
HERC6	ENSG00000138642	3.8904	2.95139e-05
HERPUD1	ENSG00000051108	0.662063	0.0187325
HEY1	ENSG00000164683	-1.23413	0.0021596
HIGD1B	ENSG00000131097	1.42168	0.0178417
HIRA	ENSG00000100084	0.757791	0.00429782
HMGB3	ENSG00000029993	-0.690436	0.0389064
HSH2D	ENSG00000196684	2.01931	0.0106546
HSPB7	ENSG00000173641	-1.20427	0.0291913
HYOU1	ENSG00000149428	0.886652	0.0125324
HYPK	ENSG00000242028	-0.862447	0.0118785
IBA57	ENSG00000181873	0.596229	0.00319214
IDO1	ENSG00000131203	3.11575	0.0104928
IFI16	ENSG00000163565	0.980385	0.000287489
IFI27	ENSG00000165949	2.18323	5.8914e-06
IFI35	ENSG00000068079	2.84766	0.000170037
IFI44	ENSG00000137965	3.11426	1.38394e-05
IFI44L	ENSG00000137959	4.93116	2.15476e-09
IFI6	ENSG00000126709	3.86954	8.40513e-05
IFIH1	ENSG00000115267	1.89192	0.0250254
IFIT1	ENSG00000185745	4.74687	3.90742e-05
IFIT1B	ENSG00000204010	5.54788	0.000661743
IFIT2	ENSG00000119922	4.03656	0.0115318
IFIT3	ENSG00000119917	4.28663	0.00043608
IFIT5	ENSG00000152778	2.07482	4.99702e-07
IFITM1	ENSG00000185885	1.94704	0.0159609
IFNB1	ENSG00000171855	2.70788	0.0321303
IFNG	ENSG00000111537	2.39894	0.00203286
IFT20	ENSG00000109083	-0.591097	7.77021e-05
IGF2BP3	ENSG00000136231	1.55377	0.00650787
IGIP	ENSG00000182700	-0.792249	0.00262676
IL12RB1	ENSG00000096996	0.927827	0.0330992
IL12RB2	ENSG00000081985	1.72586	0.00623725
IL18BP	ENSG00000137496	1.07657	0.00963387
IL1RL1	ENSG00000115602	0.691632	0.0202375
IL27	ENSG00000197272	3.1788	0.000191397
IL7	ENSG00000104432	0.978332	0.0153822
INAVA	ENSG00000163362	-0.813361	0.0252276
IQCN	ENSG00000130518	1.02724	0.0026867
IRF1	ENSG00000125347	1.08475	0.0128498
IRF7	ENSG00000185507	2.24538	2.12638e-05
IRF9	ENSG00000213928	1.67041	2.60412e-06
IRGQ	ENSG00000167378	-0.618232	0.0447127
ISG15	ENSG00000187608	3.63702	0.000818519
ISG20	ENSG00000172183	1.23573	0.00885077
ITGA2	ENSG00000164171	0.611873	0.01603
ITGA7	ENSG00000135424	-1.29456	0.000119442
ITGB4	ENSG00000132470	-0.661328	0.042523
IZUMO4	ENSG00000099840	-1.03985	0.0417778
JADE2	ENSG00000043143	0.958952	0.000893951
JAG2	ENSG00000184916	-0.699938	0.00126551
JAK2	ENSG00000096968	1.16169	0.001999
JAML	ENSG00000160593	-0.588691	0.0131251
JMJD4	ENSG00000081692	0.630311	0.0080691
JMJD7-PLA2G4B	ENSG00000168970	-0.837049	0.00402476
KBTBD3	ENSG00000182359	-0.664885	0.00853212
KCNH4	ENSG00000089558	1.57265	0.0345348
KCNN1	ENSG00000105642	-1.04228	0.0485863
KDELR3	ENSG00000100196	-0.733811	0.0431447
KHDC4	ENSG00000132680	-0.641508	0.000661743
KIAA0040	ENSG00000235750	0.845325	0.0092193
KIAA1958	ENSG00000165185	-0.594184	0.042523
KLHDC7B	ENSG00000130487	3.78181	2.93017e-08
KLHL13	ENSG00000003096	-0.872383	0.045958
KLHL24	ENSG00000114796	-0.68866	0.010721
KMT5C	ENSG00000133247	-0.603264	0.0204148
KPTN	ENSG00000118162	0.715921	0.0230899
L3MBTL2	ENSG00000100395	0.619634	0.00629708
LAG3	ENSG00000089692	1.11842	0.0434388
LANCL2	ENSG00000132434	0.915295	0.0194899
LAP3	ENSG00000002549	2.19686	9.7518e-07
LAX1	ENSG00000122188	0.740041	0.0102014
LCN2	ENSG00000148346	-1.80144	0.0171687
LGALS9	ENSG00000168961	1.77384	4.57219e-05
LIN7B	ENSG00000104863	-0.601369	0.0350155
LMOD1	ENSG00000163431	-0.783098	0.0211316
LOXHD1	ENSG00000167210	-0.843939	0.041442
LPCAT4	ENSG00000176454	-0.961389	4.48815e-05
LRP11	ENSG00000120256	-1.05613	0.00711527
LRRC20	ENSG00000172731	-0.95367	0.0492393
LRRN3	ENSG00000173114	1.05092	0.0264831
LTV1	ENSG00000135521	0.658065	0.0221413
LY6E	ENSG00000160932	1.98397	0.000287489
LYPD5	ENSG00000159871	0.825113	0.0171687
LYSMD2	ENSG00000140280	0.902478	0.0277502
LYVE1	ENSG00000133800	0.961061	0.0228482
LZTS1	ENSG00000061337	0.639166	0.0337989
LZTS3	ENSG00000088899	-0.637565	0.00461082
MACC1	ENSG00000183742	-0.721968	0.0171687
MAK16	ENSG00000198042	0.698439	0.0272646
MANF	ENSG00000145050	0.667466	0.0325829
MAOB	ENSG00000069535	0.606484	0.0066
MASP1	ENSG00000127241	0.683329	0.0483812
MAT2A	ENSG00000168906	0.805537	0.0230899
MCUB	ENSG00000005059	0.755309	0.011642
MEFV	ENSG00000103313	1.66528	7.88821e-05
MEIS1	ENSG00000143995	-1.03253	0.00269731
METTL1	ENSG00000037897	0.822018	0.000395152
MGAT2	ENSG00000168282	1.11003	9.03677e-05
MLKL	ENSG00000168404	1.4935	3.57764e-05
MMP25	ENSG00000008516	0.698371	0.00471754
MOB3C	ENSG00000142961	0.702463	0.000179412
MOV10	ENSG00000155363	1.00692	0.00591399
MPZL3	ENSG00000160588	-0.666885	0.040122
MRC1	ENSG00000260314	-0.895454	0.0183591
MRPS6	ENSG00000243927	-0.872807	0.00465848
MRTO4	ENSG00000053372	0.762312	0.0139984
MSTO1	ENSG00000125459	0.876724	0.000377323
MTHFD2	ENSG00000065911	0.80216	3.51032e-08
MUC21	ENSG00000204544	-1.35957	0.0331157
MX1	ENSG00000157601	4.28445	0.000912924
MX2	ENSG00000183486	5.07005	1.88275e-08
MYCN	ENSG00000134323	-0.901102	0.011642
MYD88	ENSG00000172936	1.32732	0.00057848
MYEF2	ENSG00000104177	-0.698652	0.00495003
MYOCD	ENSG00000141052	-0.715042	0.0417778
MYORG	ENSG00000164976	-0.726752	0.0473008
N4BP2	ENSG00000078177	0.655458	0.0458721
NAP1L5	ENSG00000177432	0.645868	0.00480782
NAPA	ENSG00000105402	0.790072	0.00885077
NBN	ENSG00000104320	0.712119	0.0337989
NDRG3	ENSG00000101079	-0.651935	0.000210033
NDUFV2	ENSG00000178127	-0.90556	0.0194991
NFE2	ENSG00000123405	-1.41384	0.0269504
NID2	ENSG00000087303	-0.996293	0.0311931
NIP7	ENSG00000132603	0.779686	0.0254101
NLRC5	ENSG00000140853	1.31115	0.000243554
NME1	ENSG00000239672	0.909295	0.0181549
NMI	ENSG00000123609	1.78404	9.47122e-06
NOP16	ENSG00000048162	0.785475	0.021494
NOP56	ENSG00000101361	0.72189	0.00467857
NPTX1	ENSG00000171246	1.74947	0.000333037
NRL	ENSG00000129535	1.14968	0.00688401
NT5C3A	ENSG00000122643	1.19493	0.0163677
NT5DC2	ENSG00000168268	-0.669202	0.0232009
OAS2	ENSG00000111335	3.66349	2.67982e-07
OAS3	ENSG00000111331	3.76788	4.81668e-06
OASL	ENSG00000135114	3.52527	2.62792e-05
ODF3B	ENSG00000177989	1.11666	0.00926345
OLR1	ENSG00000173391	-1.03067	0.00695576
OPN3	ENSG00000054277	-0.697099	0.0130197
OTOF	ENSG00000115155	2.75101	0.000180697
PAK1IP1	ENSG00000111845	0.791878	0.0218958
PALM3	ENSG00000187867	-0.824131	0.0376029
PAPLN	ENSG00000100767	-0.840057	0.000143477
PARP10	ENSG00000178685	1.60869	0.000895621
PARP11	ENSG00000111224	0.8508	1.37966e-06
PARP12	ENSG00000059378	1.37707	0.00119764
PARP14	ENSG00000173193	1.36603	0.00426005
PARP9	ENSG00000138496	2.25095	8.04206e-10
PASK	ENSG00000115687	-0.652229	0.000645093
PCDH12	ENSG00000113555	-0.731238	0.0373984
PCK2	ENSG00000100889	0.674382	0.00126551
PCYOX1L	ENSG00000145882	-0.58791	0.000354519
PDCD1	ENSG00000188389	0.899759	0.0172408
PDF	ENSG00000258429	1.05462	0.0187971
PGPEP1	ENSG00000130517	-0.614634	0.0423578
PHF11	ENSG00000136147	0.79147	0.0087188
PHF24	ENSG00000122733	-0.789717	0.0307441
PI15	ENSG00000137558	-1.13241	0.00315893
PIGW	ENSG00000277161	0.752374	0.0384307
PIGZ	ENSG00000119227	-1.00006	0.00885077
PLAC9	ENSG00000189129	0.604603	0.0129371
PLD1	ENSG00000075651	-1.03077	4.64068e-08
PLLP	ENSG00000102934	-0.677632	0.0265211
PLSCR1	ENSG00000188313	1.79122	9.43422e-06
PLXND1	ENSG00000004399	-0.860557	0.00126551
PMEL	ENSG00000185664	-1.12681	0.0214674
PML	ENSG00000140464	1.11493	0.00769645
PNO1	ENSG00000115946	0.787008	0.00800997
PNPT1	ENSG00000138035	1.85758	0.000119442
POLR3C	ENSG00000186141	0.693761	0.00533541
PPM1H	ENSG00000111110	-0.876218	0.0278587
PPM1K	ENSG00000163644	0.903489	0.039898
PRAM1	ENSG00000133246	-1.17816	0.00067408
PRDM10	ENSG00000170325	-0.721057	0.00269655
PRDM11	ENSG00000019485	0.613622	0.0251103
PREX2	ENSG00000046889	-0.616775	0.0134684
PRKN	ENSG00000185345	-0.996361	0.000591388
PRLR	ENSG00000113494	1.62135	0.0161774
PRR22	ENSG00000212123	1.75977	0.01091
PRR36	ENSG00000183248	-1.4609	0.000548857
PRSS22	ENSG00000005001	-0.821247	0.0146754
PRSS8	ENSG00000052344	-1.05794	0.0454907
PRUNE2	ENSG00000106772	-0.71791	0.04348
PRXL2B	ENSG00000157870	-0.767899	0.00443882
PSAT1	ENSG00000135069	1.15568	0.00465848
PSMB10	ENSG00000205220	0.813549	0.00286127
PSMB8	ENSG00000204264	0.823317	0.0113025
PSMB9	ENSG00000240065	0.986224	0.0168957
PSME2	ENSG00000100911	0.731347	0.012405
PTGDS	ENSG00000107317	0.987994	0.0171687
PTGR2	ENSG00000140043	-0.808353	0.0139712
PTPRN2	ENSG00000155093	0.590945	0.00126551
PTX3	ENSG00000163661	0.99498	0.00298666
PUS1	ENSG00000177192	0.700734	0.0156463
PUS7	ENSG00000091127	0.589505	0.0297976
PWWP3A	ENSG00000160953	-0.626938	0.00282798
PYCR3	ENSG00000104524	0.819597	0.0176411
QRICH2	ENSG00000129646	0.736676	0.0487645
QTRT2	ENSG00000151576	0.65718	0.00177926
RAB3D	ENSG00000105514	-0.636078	0.00130215
RALGPS1	ENSG00000136828	-0.672788	0.00852701
RAP1GAP	ENSG00000076864	-0.779732	0.0443926
RBCK1	ENSG00000125826	0.825345	0.0133996
RCAN2	ENSG00000172348	-0.715814	0.0349176
REC8	ENSG00000100918	1.31157	0.000180008
RGL3	ENSG00000205517	-0.649713	0.0315757
RGS11	ENSG00000076344	0.74043	0.0466341
RHOH	ENSG00000168421	0.597459	0.0401768
RIMS3	ENSG00000117016	-0.72932	2.17959e-05
RIOX1	ENSG00000170468	0.64336	0.0254101
RIPK1	ENSG00000137275	0.95816	7.77021e-05
RNASE6	ENSG00000169413	-0.637553	0.0230899
RNF31	ENSG00000092098	0.824895	0.00426005
ROBO3	ENSG00000154134	-0.603172	0.0352494
RRN3	ENSG00000085721	0.59307	0.00201688
RRP15	ENSG00000067533	0.776397	0.0135051
RRS1	ENSG00000179041	0.848446	0.0113025
RSAD2	ENSG00000134321	3.78542	0.00373737
RTN2	ENSG00000125744	-0.623481	0.03181
RTP4	ENSG00000136514	2.63018	0.001193
RUBCN	ENSG00000145016	0.587152	0.0440177
RUFY4	ENSG00000188282	2.33707	0.0167134
RXFP1	ENSG00000171509	1.55076	0.0496097
RYR2	ENSG00000198626	0.696997	0.0196536
S100A3	ENSG00000188015	0.64486	0.0460826
S1PR1	ENSG00000170989	0.698944	0.00252858
SAA1	ENSG00000173432	-2.24488	0.0181549
SAA2	ENSG00000134339	-2.00891	0.000785114
SAMD1	ENSG00000141858	-0.632948	0.00151805
SAMD9	ENSG00000205413	2.9046	1.57141e-05
SAMD9L	ENSG00000177409	2.63514	0.000154973
SAMHD1	ENSG00000101347	1.89311	9.18715e-06
SCAMP5	ENSG00000198794	-0.872803	0.0168957
SCGB3A1	ENSG00000161055	1.07475	0.0364802
SCHIP1	ENSG00000151967	-0.778407	0.011642
SCIMP	ENSG00000161929	1.37778	0.0300381
SCN7A	ENSG00000136546	1.01037	0.00317379
SCO2	ENSG00000284194	1.20446	0.00519592
SCYL3	ENSG00000000457	0.586248	0.045222
SDAD1	ENSG00000198301	0.741087	0.0062502
SDF2L1	ENSG00000128228	0.931076	0.00262676
SDS	ENSG00000135094	1.15471	0.0437998
SECTM1	ENSG00000141574	2.47425	0.00176308
SELENOS	ENSG00000131871	0.599575	0.00315893
SEMA3G	ENSG00000010319	-1.54254	1.47813e-08
SEMA4G	ENSG00000095539	-0.966099	0.00856862
SEMA6C	ENSG00000143434	-0.814852	0.0054643
SERPINB2	ENSG00000197632	1.42551	0.000180697
SERPINB7	ENSG00000166396	-1.91275	0.0168638
SERPINB8	ENSG00000166401	0.775243	0.0128609
SERPING1	ENSG00000149131	0.815259	0.00522876
SESN2	ENSG00000130766	0.685284	8.31466e-05
SETMAR	ENSG00000170364	0.753518	0.0274636
SGCG	ENSG00000102683	0.773132	0.0171687
SH3GL2	ENSG00000107295	-0.932408	0.0171687
SH3YL1	ENSG00000035115	-0.611291	0.00467332
SHISA5	ENSG00000164054	0.600275	0.0181549
SIGLEC1	ENSG00000088827	3.98401	9.7641e-21
SIGLEC7	ENSG00000168995	-0.637512	0.014927
SIRPB2	ENSG00000196209	-0.810835	0.00315893
SLA2	ENSG00000101082	0.708544	0.0403629
SLC15A3	ENSG00000110446	0.934812	0.0420933
SLC1A4	ENSG00000115902	0.79814	0.000195353
SLC25A23	ENSG00000125648	-0.732068	0.0171687
SLC25A28	ENSG00000155287	1.02502	0.00313027
SLC26A4	ENSG00000091137	-2.68756	0.0477903
SLC27A6	ENSG00000113396	-1.26584	0.0457092
SLC28A3	ENSG00000197506	-1.0002	0.0165155
SLC35F6	ENSG00000213699	0.728432	0.00100474
SLC46A3	ENSG00000139508	-0.842014	4.48815e-05
SLC5A3	ENSG00000198743	-1.11918	4.95012e-05
SLC5A8	ENSG00000256870	-1.81572	0.0456548
SLC6A1	ENSG00000157103	-1.00798	0.0401994
SLC9A3R2	ENSG00000065054	-0.620838	0.000548197
SLC9A7	ENSG00000065923	-0.620528	0.0156186
SLFN12	ENSG00000172123	0.917176	0.00441231
SLFN12L	ENSG00000205045	1.10125	0.00943769
SLFN5	ENSG00000166750	0.68117	0.00168114
SOCS3	ENSG00000184557	0.645435	0.00995767
SOX12	ENSG00000177732	-0.636744	0.0237613
SP100	ENSG00000067066	0.993494	0.00519788
SP110	ENSG00000135899	2.13638	2.94277e-05
SPEG	ENSG00000072195	-1.13371	0.00660191
SPRR2A	ENSG00000241794	-2.24517	0.00527296
SPTBN5	ENSG00000137877	1.1933	0.000885799
SRPRB	ENSG00000144867	0.782907	0.00182309
SSPO	ENSG00000197558	-0.860892	0.0342962
ST5	ENSG00000166444	-0.816121	0.0159609
STAC3	ENSG00000185482	1.01481	0.0393718
STAT1	ENSG00000115415	2.61911	2.22062e-12
STAT2	ENSG00000170581	1.55784	4.57219e-05
STMN1	ENSG00000117632	-0.594715	0.00437166
SULT1C4	ENSG00000198075	-0.668507	0.0272646
SUSD1	ENSG00000106868	0.631174	3.90742e-05
SVEP1	ENSG00000165124	0.780925	1.98804e-05
SYT11	ENSG00000132718	-0.62362	0.0373984
TAGAP	ENSG00000164691	0.960141	0.0370987
TANC2	ENSG00000170921	-0.63905	0.0323677
TAP1	ENSG00000168394	1.27287	0.00292174
TAP2	ENSG00000204267	1.52335	0.000187621
TBC1D5	ENSG00000131374	-0.589972	0.000688567
TBC1D8	ENSG00000204634	-0.676654	0.0252276
TBX15	ENSG00000092607	1.12404	0.0264831
TBX6	ENSG00000149922	-1.06301	0.0100991
TCN2	ENSG00000185339	0.931395	0.0176411
TDO2	ENSG00000151790	-1.72072	0.0176411
TDRD7	ENSG00000196116	1.05366	0.0171687
TEX14	ENSG00000121101	1.22663	0.012777
TFB2M	ENSG00000162851	0.68249	0.0256527
TFEC	ENSG00000105967	0.881622	0.00708285
TGS1	ENSG00000137574	0.660545	0.000375898
TLR3	ENSG00000164342	1.70836	0.0029042
TLR4	ENSG00000136869	0.923052	0.000133375
TLR7	ENSG00000196664	2.27588	0.00874719
TMEM120B	ENSG00000188735	-0.7629	0.00241206
TMEM158	ENSG00000249992	1.09539	0.00591399
TMEM159	ENSG00000011638	-0.896496	0.0039397
TMEM217	ENSG00000172738	0.962844	0.00249822
TMEM229B	ENSG00000198133	1.55313	0.00097597
TMEM256	ENSG00000205544	-0.714569	0.0252584
TMEM268	ENSG00000157693	0.713466	0.0264765
TMEM62	ENSG00000137842	0.894291	0.0268846
TMEM8B	ENSG00000137103	-0.763316	0.0171687
TMPRSS4	ENSG00000137648	-1.32696	0.0148404
TMX1	ENSG00000139921	0.586927	0.00471754
TNFSF13B	ENSG00000102524	2.14753	0.00669649
TNFSF8	ENSG00000106952	0.920654	0.000357853
TOE1	ENSG00000132773	0.866079	0.000621405
TP53INP1	ENSG00000164938	-0.943978	3.92475e-05
TPCN1	ENSG00000186815	-0.846555	0.000422745
TPH1	ENSG00000129167	1.03325	0.0486871
TRAFD1	ENSG00000135148	0.947978	0.0127564
TRANK1	ENSG00000168016	1.31628	0.0030651
TRIB3	ENSG00000101255	0.868793	0.000514066
TRIM14	ENSG00000106785	1.79987	0.000898413
TRIM21	ENSG00000132109	1.94332	4.99702e-07
TRIM22	ENSG00000132274	1.56468	0.000242693
TRIM25	ENSG00000121060	1.36931	4.37188e-06
TRIM26	ENSG00000234127	0.746736	0.000931428
TRIM29	ENSG00000137699	-0.993289	0.0416708
TRIM5	ENSG00000132256	0.969372	0.0207147
TRIM69	ENSG00000185880	0.914865	0.00249644
TRMT10C	ENSG00000174173	0.610355	0.029628
TRMT6	ENSG00000089195	0.624788	0.02621
TRMT61A	ENSG00000166166	0.732446	0.00734648
TSPAN2	ENSG00000134198	-0.97138	0.00203286
TSPAN7	ENSG00000156298	-0.602807	0.0352001
TTC6	ENSG00000139865	-0.881942	0.0350179
TXNL4B	ENSG00000140830	0.585283	0.00262676
TYMP	ENSG00000025708	1.26208	0.000211852
UBA7	ENSG00000182179	1.02715	0.0362458
UBD	ENSG00000213886	2.49531	0.00043608
UBE2L6	ENSG00000156587	1.64834	5.34161e-05
UBE2S	ENSG00000108106	0.615566	0.0194599
UBE2V1	ENSG00000244687	-0.845565	0.0498142
UNC5B	ENSG00000107731	-0.856828	0.00609272
UNC93B1	ENSG00000110057	1.19677	0.00808378
URB2	ENSG00000135763	0.788954	0.0309919
USP18	ENSG00000184979	4.02064	3.92475e-05
USP35	ENSG00000118369	-0.597979	0.0013669
UTP14A	ENSG00000156697	0.989687	2.95086e-05
UVSSA	ENSG00000163945	-0.610687	1.52823e-05
VAMP5	ENSG00000168899	1.05916	0.00747329
WARS	ENSG00000140105	2.08828	1.20405e-07
WDR25	ENSG00000176473	0.786854	6.21887e-06
WDR27	ENSG00000184465	-0.846526	4.55189e-10
WDR4	ENSG00000160193	0.807405	0.0152459
WDR62	ENSG00000075702	-0.643461	0.0283577
WNT2B	ENSG00000134245	-0.685219	0.0011941
XAF1	ENSG00000132530	3.30301	4.38515e-12
XYLT2	ENSG00000015532	-0.619852	0.00560192
YPEL3	ENSG00000090238	-0.953117	0.000287218
ZBP1	ENSG00000124256	2.41801	0.00377411
ZBTB32	ENSG00000011590	1.72898	2.65771e-05
ZBTB49	ENSG00000168826	0.645164	0.0195625
ZC3HAV1	ENSG00000105939	1.14243	0.000112042
ZMAT3	ENSG00000172667	-0.640125	0.00723658
ZMYM3	ENSG00000147130	-0.618617	6.56476e-05
ZNF107	ENSG00000196247	0.754109	0.0436975
ZNF132	ENSG00000131849	0.700703	0.0171687
ZNF200	ENSG00000010539	0.61811	0.00105252
ZNF202	ENSG00000166261	0.67193	0.00394768
ZNF248	ENSG00000198105	-0.618196	0.000109096
ZNF268	ENSG00000090612	0.593633	0.0288522
ZNF324	ENSG00000083812	0.644878	0.00844336
ZNF385C	ENSG00000187595	-1.24685	0.00555069
ZNF416	ENSG00000083817	0.775088	0.0309919
ZNF469	ENSG00000225614	0.592785	0.0292465
ZNF484	ENSG00000127081	0.672542	0.00243336
ZNF583	ENSG00000198440	0.947375	0.0142166
ZNF613	ENSG00000176024	0.810015	0.0293144
ZNF649	ENSG00000198093	0.64947	0.000908043
ZNF660	ENSG00000144792	0.72606	0.0366127
ZNF704	ENSG00000164684	-0.61261	0.00168114
ZNF75A	ENSG00000162086	0.870338	0.00560115
ZNF777	ENSG00000196453	0.709587	0.0013669
ZNFX1	ENSG00000124201	1.07041	0.000820895

## Sheet: B18-337 48h
Gene Symbol	ENSEMBL ID	Log2 Fold Change	Adjusted P.Value
ABHD16A	ENSG00000204427	0.62972	0.0223977
AC004551.1	ENSG00000089127	5.30144	2.06373e-11
AC026470.1	ENSG00000102921	0.708315	0.0103273
AC124319.1	ENSG00000173821	1.79884	2.89858e-05
ADAMTS4	ENSG00000158859	0.701052	0.013143
ADAR	ENSG00000160710	1.3905	2.39973e-07
ADPRHL2	ENSG00000116863	0.592064	0.0349478
AIM2	ENSG00000163568	1.47828	0.030618
ALPK1	ENSG00000073331	0.632331	0.0427583
ANGPT1	ENSG00000154188	0.933283	0.0427583
ANGPTL1	ENSG00000116194	2.04692	1.09839e-09
ANK2	ENSG00000145362	0.87673	3.25189e-06
ANKFY1	ENSG00000185722	1.22373	9.67783e-06
ANXA2R	ENSG00000177721	0.952808	0.0127262
AP5B1	ENSG00000254470	0.909245	0.0018362
APOBEC3A	ENSG00000128383	3.38434	0.0133246
APOBEC3F	ENSG00000128394	1.16089	0.0174878
APOBEC3G	ENSG00000239713	1.29407	0.00649943
APOL1	ENSG00000100342	1.94819	2.66469e-06
APOL2	ENSG00000128335	1.7294	5.53018e-06
APOL3	ENSG00000128284	1.13772	0.010568
APOL4	ENSG00000100336	1.84001	3.10875e-06
APOL6	ENSG00000221963	2.29116	6.10611e-11
ASPHD2	ENSG00000128203	1.13084	0.000189454
B2M	ENSG00000166710	0.635857	0.0314896
BATF2	ENSG00000168062	4.58761	5.83367e-25
BMPR1B	ENSG00000138696	-0.804755	0.0264297
BOC	ENSG00000144857	1.03165	0.00179823
BST2	ENSG00000130303	2.80142	1.37455e-08
BTN3A3	ENSG00000111801	0.763075	0.0203336
C19orf66	ENSG00000130813	1.41797	0.00032376
C1QB	ENSG00000173369	1.06999	0.00778751
C1QC	ENSG00000159189	1.11001	0.00307858
C1R	ENSG00000159403	1.03276	0.000265525
C1S	ENSG00000182326	1.12392	0.000257748
CASP10	ENSG00000003400	0.981445	0.0174878
CASP7	ENSG00000165806	0.672435	0.0376084
CCL24	ENSG00000106178	-1.98791	0.00229112
CCL7	ENSG00000108688	3.1308	0.0113707
CCL8	ENSG00000108700	5.30122	9.27141e-07
CCR1	ENSG00000163823	0.976309	0.0354687
CD101	ENSG00000134256	-0.979428	0.0013365
CD1D	ENSG00000158473	1.33102	0.0444285
CD274	ENSG00000120217	0.944016	0.0105562
CD38	ENSG00000004468	2.41027	0.00496853
CFB	ENSG00000243649	1.24248	0.0238082
CFH	ENSG00000000971	1.29208	6.84655e-05
CHMP5	ENSG00000086065	0.690609	0.0221703
CIITA	ENSG00000179583	1.44781	3.0119e-06
CLEC5A	ENSG00000258227	-1.69979	0.000587857
CMPK2	ENSG00000134326	3.63883	3.41644e-06
CMTR1	ENSG00000137200	1.1027	7.68372e-05
CNP	ENSG00000173786	1.33842	0.000210574
CPED1	ENSG00000106034	0.81543	0.00347646
CTSO	ENSG00000256043	0.719893	0.0376147
CTSS	ENSG00000163131	0.813168	0.0314018
CX3CL1	ENSG00000006210	1.39937	0.0398232
CXCL10	ENSG00000169245	8.24397	1.13582e-16
CXCL11	ENSG00000169248	6.82447	9.39743e-07
CXCL9	ENSG00000138755	3.37941	0.0174878
CXorf21	ENSG00000120280	1.20636	0.00616743
DDO	ENSG00000203797	1.10749	0.00749029
DDX58	ENSG00000107201	3.10124	4.42519e-05
DDX60	ENSG00000137628	2.2671	6.69837e-08
DDX60L	ENSG00000181381	2.45799	1.9363e-07
DGKG	ENSG00000058866	0.845036	0.0011773
DHX58	ENSG00000108771	1.92638	1.2965e-05
DTX3L	ENSG00000163840	1.87885	1.4341e-08
EIF2AK2	ENSG00000055332	2.40534	5.58977e-09
ELMO2	ENSG00000062598	0.742777	0.0013365
EPN3	ENSG00000049283	-2.14947	0.0328485
EPSTI1	ENSG00000133106	3.60611	6.18211e-08
ETV7	ENSG00000010030	2.30882	1.51109e-06
EXOC3L4	ENSG00000205436	1.64082	0.000248165
FBXO6	ENSG00000116663	2.04834	7.18567e-07
FFAR2	ENSG00000126262	1.40769	0.0140685
FGL2	ENSG00000127951	1.3352	0.0208985
FOLH1	ENSG00000086205	2.34613	0.0427583
GATA5	ENSG00000130700	0.874717	0.0324934
GBP1	ENSG00000117228	3.14792	0.000303617
GBP2	ENSG00000162645	2.09591	1.57757e-07
GBP3	ENSG00000117226	1.55519	2.41229e-05
GBP4	ENSG00000162654	2.79568	0.000526072
GBP5	ENSG00000154451	3.29612	2.18451e-14
GBP7	ENSG00000213512	2.13487	6.84655e-05
GCH1	ENSG00000131979	1.31754	4.70025e-06
GIMAP7	ENSG00000179144	0.997767	0.026718
GJD3	ENSG00000183153	1.20666	0.00895821
GMPR	ENSG00000137198	2.28502	0.00978011
GRAMD1B	ENSG00000023171	0.687397	0.013143
GRIP2	ENSG00000144596	3.56381	1.64981e-09
GSDMD	ENSG00000104518	0.875943	0.00978011
GTPBP1	ENSG00000100226	0.697242	0.0310858
HAPLN3	ENSG00000140511	1.7813	7.08805e-06
HELZ2	ENSG00000130589	3.06554	3.74788e-05
HERC5	ENSG00000138646	2.9101	0.000217007
HERC6	ENSG00000138642	3.70586	8.07665e-05
HLA-DOB	ENSG00000241106	1.50741	0.000185631
HS6ST2	ENSG00000171004	-1.40396	0.00205991
HSH2D	ENSG00000196684	2.32009	0.00441185
IDO1	ENSG00000131203	3.74793	0.0020677
IFI16	ENSG00000163565	1.08432	3.74788e-05
IFI27	ENSG00000165949	2.43047	1.37628e-07
IFI27L1	ENSG00000165948	0.680825	0.0130272
IFI35	ENSG00000068079	3.04273	4.23595e-05
IFI44	ENSG00000137965	3.64261	7.51199e-08
IFI44L	ENSG00000137959	5.79747	1.72845e-13
IFI6	ENSG00000126709	4.76199	2.39973e-07
IFIH1	ENSG00000115267	2.27972	0.00993653
IFIT1	ENSG00000185745	5.39713	9.39743e-07
IFIT1B	ENSG00000204010	5.76653	0.000390545
IFIT2	ENSG00000119922	4.70138	0.00410068
IFIT3	ENSG00000119917	4.87686	3.39166e-05
IFIT5	ENSG00000152778	2.04729	4.76361e-07
IFITM1	ENSG00000185885	3.36287	1.41989e-06
IFITM3	ENSG00000142089	1.29171	0.00437604
IFNA1	ENSG00000197919	4.77585	0.041931
IFNA2	ENSG00000188379	5.70726	0.028709
IFNA8	ENSG00000120242	6.04351	0.0390583
IFNB1	ENSG00000171855	4.4093	4.01396e-05
IFNG	ENSG00000111537	3.43494	7.18567e-07
IFNL1	ENSG00000182393	2.72558	4.44556e-05
IFNL3	ENSG00000197110	3.12259	0.0213154
IGF2BP3	ENSG00000136231	1.44181	0.033237
IL15RA	ENSG00000134470	0.866225	0.0353407
IL18BP	ENSG00000137496	1.2647	0.00268569
IL22	ENSG00000127318	3.9588	0.00088642
IL27	ENSG00000197272	2.90306	0.00134512
IL4I1	ENSG00000104951	1.45825	0.0299944
IRF1	ENSG00000125347	1.32816	0.00216049
IRF2	ENSG00000168310	0.664096	0.0472681
IRF7	ENSG00000185507	2.69006	6.56579e-08
IRF8	ENSG00000140968	0.730705	0.00805102
IRF9	ENSG00000213928	2.2399	5.78633e-12
ISG15	ENSG00000187608	4.42903	1.59469e-05
ISG20	ENSG00000172183	1.1557	0.0412562
ISLR	ENSG00000129009	1.647	0.00496853
JADE2	ENSG00000043143	1.03609	0.000281856
JAK2	ENSG00000096968	1.53239	1.0604e-05
KIAA1755	ENSG00000149633	1.73799	6.84655e-05
KITLG	ENSG00000049130	-0.709345	0.0347128
KLHDC7B	ENSG00000130487	3.82636	1.19296e-08
KPTN	ENSG00000118162	0.741957	0.0454495
LAP3	ENSG00000002549	2.48848	6.34454e-09
LGALS14	ENSG00000006659	4.74187	0.0292905
LGALS3BP	ENSG00000108679	1.24493	0.0315255
LGALS9	ENSG00000168961	2.03267	1.00826e-06
LGI4	ENSG00000153902	1.03195	0.00307858
LIFR	ENSG00000113594	0.944259	0.0389392
LY6E	ENSG00000160932	2.71352	6.3777e-08
MCUB	ENSG00000005059	0.750619	0.0306784
MDGA1	ENSG00000112139	0.700314	0.0174878
MDK	ENSG00000110492	0.93049	0.00271171
MEFV	ENSG00000103313	2.08193	1.14323e-07
MLKL	ENSG00000168404	1.50843	2.60084e-05
MMAA	ENSG00000151611	0.592623	0.0103273
MOB3C	ENSG00000142961	0.642075	0.0011773
MOV10	ENSG00000155363	0.922163	0.033824
MTHFR	ENSG00000177000	0.754094	4.23595e-05
MX1	ENSG00000157601	4.90891	8.45293e-05
MX2	ENSG00000183486	5.49975	3.42401e-10
MYD88	ENSG00000172936	1.02559	0.030618
NAPA	ENSG00000105402	1.04985	0.000226835
NEURL3	ENSG00000163121	1.30928	0.0399948
NLRC5	ENSG00000140853	1.36951	0.000113896
NMI	ENSG00000123609	1.99571	2.1287e-07
NOS2	ENSG00000007171	1.33998	0.0215101
NTN1	ENSG00000065320	0.773773	8.3635e-05
NTNG2	ENSG00000196358	0.762744	0.0336387
NTRK2	ENSG00000148053	1.23486	0.0484208
NUB1	ENSG00000013374	0.886601	0.0174878
OAS2	ENSG00000111335	4.11143	1.64981e-09
OAS3	ENSG00000111331	4.58595	3.12178e-09
OASL	ENSG00000135114	4.04484	3.74614e-07
ODF3B	ENSG00000177989	1.93135	1.95203e-07
OLFML1	ENSG00000183801	1.95979	0.000123124
OR52N2	ENSG00000180988	2.06527	0.0460775
OR52N4	ENSG00000181074	1.62909	0.00179823
OTOF	ENSG00000115155	2.0263	0.0315255
PARP10	ENSG00000178685	1.99952	1.10653e-05
PARP11	ENSG00000111224	0.645943	0.000802394
PARP12	ENSG00000059378	1.62342	6.84655e-05
PARP14	ENSG00000173193	1.80689	4.72578e-05
PARP9	ENSG00000138496	2.85832	1.1832e-16
PGM5	ENSG00000154330	0.698806	0.00307858
PHF11	ENSG00000136147	1.01858	0.000412243
PLAAT4	ENSG00000133321	1.38321	0.0393179
PLEKHA4	ENSG00000105559	0.994639	0.00438069
PLPPR4	ENSG00000117600	1.36298	0.00809936
PLSCR1	ENSG00000188313	2.04344	1.1034e-07
PML	ENSG00000140464	1.51504	9.91767e-05
PNPT1	ENSG00000138035	1.81546	0.000210574
PRDM6	ENSG00000061455	0.720963	0.0195895
PROCR	ENSG00000101000	0.793345	0.0103273
PSMB10	ENSG00000205220	1.06566	2.65067e-05
PSMB8	ENSG00000204264	1.3961	7.38388e-07
PSMB9	ENSG00000240065	1.55454	2.38764e-05
PSME1	ENSG00000092010	0.78899	0.00120076
PSME2	ENSG00000100911	0.986173	0.000327303
PTPRN2	ENSG00000155093	0.601294	0.00144742
RAMP3	ENSG00000122679	1.00467	0.0315255
RARRES1	ENSG00000118849	1.59311	0.000167674
RBCK1	ENSG00000125826	0.959603	0.00533098
RBM43	ENSG00000184898	0.869482	0.00452585
REC8	ENSG00000100918	1.6138	9.10732e-07
RGL1	ENSG00000143344	1.03407	0.0371445
RND3	ENSG00000115963	0.620744	0.0328485
RNF114	ENSG00000124226	0.796511	0.00998569
RNF31	ENSG00000092098	0.769796	0.0204887
RSAD2	ENSG00000134321	4.26648	0.0010607
RTP4	ENSG00000136514	2.91385	0.000256177
RUFY4	ENSG00000188282	3.27197	0.000220155
SAMD9	ENSG00000205413	2.55163	0.000256177
SAMD9L	ENSG00000177409	2.51017	0.000458443
SAMHD1	ENSG00000101347	2.04273	6.84486e-07
SCARB2	ENSG00000138760	0.749021	0.0208985
SCO2	ENSG00000284194	1.71223	1.2965e-05
SECTM1	ENSG00000141574	2.74144	0.000461215
2024-09-04	ENSG00000108387	1.44336	0.00690671
SERPING1	ENSG00000149131	1.37033	7.29846e-08
SGCB	ENSG00000163069	0.624173	0.000123124
SHISA5	ENSG00000164054	0.970175	1.59469e-05
SIGLEC1	ENSG00000088827	4.17049	6.7959e-23
SLC15A3	ENSG00000110446	1.29134	0.00441185
SLC25A28	ENSG00000155287	1.37119	1.88715e-05
SLC46A3	ENSG00000139508	-0.635016	0.00785551
SLFN12	ENSG00000172123	1.02833	0.00151094
SP100	ENSG00000067066	1.1651	0.000922468
SP110	ENSG00000135899	2.27382	4.58455e-06
SPRR2A	ENSG00000241794	-1.96778	0.0401733
SSTR2	ENSG00000180616	0.885589	0.0231582
STAR	ENSG00000147465	3.95874	0.0419449
STAT1	ENSG00000115415	3.1884	5.06866e-19
STAT2	ENSG00000170581	2.19553	3.42401e-10
TAGAP	ENSG00000164691	1.34501	0.00255739
TAP1	ENSG00000168394	1.78835	4.16981e-06
TAP2	ENSG00000204267	1.52954	0.000203447
TAPBP	ENSG00000231925	0.75113	0.0180748
TAPBPL	ENSG00000139192	0.624209	0.0115973
TCN2	ENSG00000185339	0.940298	0.0418191
TDRD7	ENSG00000196116	1.2536	0.00600688
TENT5A	ENSG00000112773	0.917939	0.00649943
THEMIS2	ENSG00000130775	1.00321	0.0121311
TLR3	ENSG00000164342	1.47757	0.0315255
TMEM119	ENSG00000183160	0.799341	0.00549489
TMTC1	ENSG00000133687	0.866634	1.11337e-06
TNFSF10	ENSG00000121858	1.40442	0.0221703
TNFSF13B	ENSG00000102524	2.75293	0.000256177
TNFSF15	ENSG00000181634	-0.808123	0.0040068
TNK2	ENSG00000061938	0.606556	0.0427583
TPSG1	ENSG00000116176	1.64564	0.00625751
TRAFD1	ENSG00000135148	1.59071	1.44265e-06
TRANK1	ENSG00000168016	1.48397	0.000777294
TRIM14	ENSG00000106785	2.02527	0.000123124
TRIM21	ENSG00000132109	2.14399	7.85056e-09
TRIM22	ENSG00000132274	2.06564	1.52315e-07
TRIM25	ENSG00000121060	1.66532	2.73896e-09
TRIM26	ENSG00000234127	0.686665	0.00534051
TRIM38	ENSG00000112343	0.880437	0.0051017
TRIM5	ENSG00000132256	1.54197	3.74788e-05
TRIM69	ENSG00000185880	1.14585	5.83503e-05
TYMP	ENSG00000025708	1.72734	3.4709e-08
UBA7	ENSG00000182179	1.22451	0.0218895
UBD	ENSG00000213886	2.50255	0.000525666
UBE2L6	ENSG00000156587	2.28653	1.05509e-09
UNC5C	ENSG00000182168	0.802566	0.0204887
UNC93B1	ENSG00000110057	1.46519	0.000937166
USP18	ENSG00000184979	4.27217	7.47053e-06
VAMP5	ENSG00000168899	1.30968	0.000665298
VWA2	ENSG00000165816	-1.30392	0.030618
WARS	ENSG00000140105	2.1294	3.87335e-08
WDR25	ENSG00000176473	0.70931	6.84655e-05
XAF1	ENSG00000132530	3.32925	2.31163e-12
ZBP1	ENSG00000124256	2.76992	0.000798477
ZBTB32	ENSG00000011590	1.23415	0.0143875
ZC3HAV1	ENSG00000105939	1.45016	1.38254e-07
ZNFX1	ENSG00000124201	0.950202	0.00764206
