# Supplementary material for: Molecular characterisation of influenza B virus from the 2017/18 season in primary models of the human lung reveals improved adaptation to the lower respiratory tract
Source: Emerg Microbes Infect. 2024 Sep 9;13(1):2402868. doi: 10.1080/22221751.2024.2402868 (PMC11421153; doi:10.1080/22221751.2024.2402868)
Supplement: Supplementary table 3 gisaid acknowledge tables.xls [file TEMI_A_2402868_SM3735.xls]

## Sheet: 2014-HA sequences
We gratefully acknowledge the authors, originating and submitting laboratories of the sequences from GISAID’s EpiFlu™ Database on which this research is based. The list is detailed below.
All submitters of data may be contacted directly via www.gisaid.org
Segment ID	Segment	Country	Collection date	Isolate-ID	Isolate name	Originating Lab	Submitting Lab	Authors
EPI874802	HA	United Kingdom	2014-Nov-27	EPI_ISL_240900	B/England/531/2014	UK Health Security Agency - Colindale	UK Health Security Agency - Colindale	Galiano,M.
EPI811543	HA	United Kingdom	2014-Oct-22	EPI_ISL_229941	B/England/515/2014	UK Health Security Agency - Colindale	UK Health Security Agency - Colindale	Galiano,M.
EPI551212	HA	United Kingdom	2014-Sep-03	EPI_ISL_168781	B/ENG/43680729/2014	UK Health Security Agency - Colindale	UK Health Security Agency - Colindale	Galiano,M
EPI551206	HA	United Kingdom	2014-Oct-08	EPI_ISL_168780	B/ENG/44220028/2014	UK Health Security Agency - Colindale	UK Health Security Agency - Colindale	Galiano,M
EPI545400	HA	Russian Federation	2014-May-08	EPI_ISL_167327	B/Samara/CRIE-21/2014	Central Research Institute for Epidemiology	Central Research Institute of Epidemiology	Svetlana,Yatsyshina; Anna,Renteeva; Anna,Valdokhina; German,Shipulin
EPI590294	HA	Netherlands	2014-Dec-19	EPI_ISL_179452	B/Netherlands/537/2014	National Institute for Public Health and the Environment (RIVM)	National Institute for Public Health and the Environment (RIVM)	A.Meijer, P.Overduin
EPI533306	HA	Netherlands	2014-Feb-06	EPI_ISL_163343	B/Bilthoven/4311400213/2014	National Institute for Public Health and the Environment (RIVM)	National Institute for Public Health and the Environment (RIVM)	Meijer, A.;Overduin, P.
EPI589418	HA	Spain	2014-Dec-22	EPI_ISL_179184	B/Catalonia/0683410S/2014	Barcelona, Facultad de Medicina	Crick Worldwide Influenza Centre
EPI621937	HA	Ukraine	2014-Dec-29	EPI_ISL_191000	B/Ukraine/6269/2014	Ministry of Health of Ukraine	Crick Worldwide Influenza Centre
EPI621895	HA	Finland	2014-Oct-31	EPI_ISL_190979	B/Finland/489/2014	Finnish Institute for Health and Welfare, THL	Crick Worldwide Influenza Centre
EPI567137	HA	Spain	2014-Dec-22	EPI_ISL_173170	B/Catalonia/0683410S/2014	Hospital Clínic	Hospital Clínic de Barcelona	Mosquera, MM.; Isanta, R.; Vendrell, R. ; Marcos, MA.; Vila, J.
EPI567135	HA	Spain	2014-Dec-22	EPI_ISL_173169	B/Catalonia/7573S/2014	Hospital Clínic	Hospital Clínic de Barcelona	Mosquera, MM.; Isanta, R.; Vendrell, R. ; Marcos, MA.; Vila, J.
EPI598808	HA	Finland	2014-Dec-15	EPI_ISL_181787	B/Finland/471/2014	Finnish Institute for Health and Welfare, THL	Finnish Institute for Health and Welfare, THL	Ikonen, Niina; Haveri, Anu; Haanpää, Minna
EPI598797	HA	Finland	2014-Dec-10	EPI_ISL_181776	B/Finland/470/2014	Finnish Institute for Health and Welfare, THL	Finnish Institute for Health and Welfare, THL	Ikonen, Niina; Haveri, Anu; Haanpää, Minna
EPI598782	HA	Finland	2014-Oct-31	EPI_ISL_181771	B/Finland/527/2014	Turku University Hospital, Department of Clinical Virology	Finnish Institute for Health and Welfare, THL	Ikonen, Niina; Haver, Anu; Vuorinen, Tytti; Waris, Matti; Julkunen, Ilkka
EPI598779	HA	Finland	2014-Oct-31	EPI_ISL_181770	B/Finland/489/2014	Turku University Hospital, Department of Clinical Virology	Finnish Institute for Health and Welfare, THL	Ikonen, Niina; Haveri, Anu; Vuorinen, Tytti; Waris, Matti; Julkunen, Ilkka
EPI541108	HA	Norway	2014-Feb-13	EPI_ISL_166109	B/Norway/572/2014	Universitetssykehuset Nord-Norge HF, Avd. mikrobiologi og smittevern	Norwegian Institute of Public Health	Bragstad K, Dudman SG, Waalen K, Hungnes O
EPI541110	HA	Norway	2014-Feb-28	EPI_ISL_166111	B/Norway/849/2014	Oslo University Hospital, Ulleval Hospital, Dept. of Microbiology	Norwegian Institute of Public Health	Bragstad K, Dudman SG, Waalen K, Hungnes O
EPI541107	HA	Norway	2014-Feb-07	EPI_ISL_166108	B/Norway/525/2014	Oslo University Hospital, Ulleval Hospital, Dept. of Microbiology	Norwegian Institute of Public Health	Bragstad K, Dudman SG, Waalen K, Hungnes O
EPI541114	HA	Norway	2014-Jun-19	EPI_ISL_166115	B/Norway/2029/2014	Sorlandet Sykehus HF, Dept. of Medical Microbiology	Norwegian Institute of Public Health	Bragstad K, Dudman SG, Waalen K, Hungnes O
EPI541109	HA	Norway	2014-Feb-12	EPI_ISL_166110	B/Norway/593/2014	Sorlandet Sykehus HF, Dept. of Medical Microbiology	Norwegian Institute of Public Health	Bragstad K, Dudman SG, Waalen K, Hungnes O
EPI541106	HA	Norway	2014-Feb-05	EPI_ISL_166107	B/Norway/520/2014	Akershus University Hospital	Norwegian Institute of Public Health	Bragstad K, Dudman SG, Waalen K, Hungnes O
EPI503775	HA	Norway	2014-Jan-03	EPI_ISL_155002	B/Norway/57/2014	Akershus University Hospital	Norwegian Institute of Public Health	Dudman SG, Waalen K, Hungnes O
EPI553163	HA	Norway	2014-Nov-17	EPI_ISL_169368	B/Norway/3053/2015	St. Olavs Hospital HF, Dept. of Medical Microbiology	Norwegian Institute of Public Health	Bragstad K, Dudman SG, Waalen K, Hungnes O
EPI630332	HA	Norway	2014-Dec-22	EPI_ISL_192979	B/Norway/3215/2014	Aalesund sjukehus	Norwegian Institute of Public Health	Bragstad K, Dudman SG, Waalen K, Hungnes O
EPI553162	HA	Norway	2014-Nov-12	EPI_ISL_169367	B/Norway/3035/2014	Aalesund sjukehus	Norwegian Institute of Public Health	Bragstad K, Dudman SG, Waalen K, Hungnes O
EPI541112	HA	Norway	2014-May-30	EPI_ISL_166113	B/Norway/1927/2014	Mikrobiologisk laboratorium, Sykehuset i Vestfold	Norwegian Institute of Public Health	Bragstad K, Dudman SG, Waalen K, Hungnes O
EPI541111	HA	Norway	2014-May-21	EPI_ISL_166112	B/Norway/1877/2014	Stavanger Universitetssykehus, Avd. for Medisinsk Mikrobiologi	Norwegian Institute of Public Health	Bragstad K, Dudman SG, Waalen K, Hungnes O
EPI541113	HA	Norway	2014-Jun-19	EPI_ISL_166114	B/Norway/2011/2014		Norwegian Institute of Public Health	Bragstad K, Dudman SG, Waalen K, Hungnes O
EPI541783	HA	Netherlands	2014-Apr-09	EPI_ISL_166327	B/Netherlands/257/14	Erasmus Medical Center	Erasmus Medical Center
EPI536463	HA	Russian Federation	2014-Apr-08	EPI_ISL_164287	B/Saint-Petersburg/76/2014	WHO National Influenza Centre Russian Federation	National Institute for Medical Research
EPI555217	HA	France	2014-Dec-02	EPI_ISL_169898	B/Paris/2232/2014	Institut Pasteur	National Institute for Medical Research
EPI555215	HA	France	2014-Sep-25	EPI_ISL_169897	B/Paris/2058/2014	Institut Pasteur	National Institute for Medical Research
EPI555213	HA	France	2014-Oct-27	EPI_ISL_169896	B/Paris/2052/2014	Institut Pasteur	National Institute for Medical Research
EPI555199	HA	France	2014-Nov-25	EPI_ISL_169889	B/Centre/2213/2014	Institut Pasteur	National Institute for Medical Research
EPI555191	HA	France	2014-Nov-24	EPI_ISL_169885	B/Bretagne/2216/2014	Institut Pasteur	National Institute for Medical Research
EPI540669	HA	France	2014-Mar-20	EPI_ISL_165880	B/Paris/1105/2014	Institut Pasteur	National Institute for Medical Research
EPI540639	HA	France	2014-May-12	EPI_ISL_165865	B/Centre/1663/2014	Institut Pasteur	National Institute for Medical Research
EPI557916	HA	Austria	2014-Dec-09	EPI_ISL_170583	B/Austria/830502/2014	University of Vienna	National Institute for Medical Research
EPI536429	HA	Austria	2014-Mar-17	EPI_ISL_164270	B/Austria/784609/2014	University of Vienna	National Institute for Medical Research
EPI536427	HA	Austria	2014-Mar-15	EPI_ISL_164269	B/Austria/784502/2014	University of Vienna	National Institute for Medical Research
EPI536425	HA	Austria	2014-Mar-10	EPI_ISL_164268	B/Austria/783231/2014	University of Vienna	National Institute for Medical Research
EPI533080	HA	Sweden	2014-Feb-21	EPI_ISL_163202	B/Stockholm/5/2014	Public Health Agency of Sweden	National Institute for Medical Research
EPI533078	HA	Sweden	2014-Feb-17	EPI_ISL_163201	B/Stockholm/4/2014	Public Health Agency of Sweden	National Institute for Medical Research
EPI574834	HA	Norway	2014-Dec-15	EPI_ISL_175141	B/Norway/3322/2014	WHO National Influenza Centre	National Institute for Medical Research
EPI574832	HA	Norway	2014-Dec-07	EPI_ISL_175140	B/Norway/3136/2014	WHO National Influenza Centre	National Institute for Medical Research
EPI562355	HA	Norway	2014-Dec-19	EPI_ISL_171965	B/Norway/3238/2014	WHO National Influenza Centre	National Institute for Medical Research
EPI555209	HA	Norway	2014-Nov-29	EPI_ISL_169894	B/Norway/3108/2014	WHO National Influenza Centre	National Institute for Medical Research
EPI555207	HA	Norway	2014-Nov-24	EPI_ISL_169893	B/Norway/3085/2014	WHO National Influenza Centre	National Institute for Medical Research
EPI543210	HA	Norway	2014-May-28	EPI_ISL_166780	B/Norway/2045/2014	WHO National Influenza Centre	National Institute for Medical Research
EPI540665	HA	Norway	2014-Jun-19	EPI_ISL_165878	B/Norway/2011/2014	WHO National Influenza Centre	National Institute for Medical Research
EPI540663	HA	Norway	2014-May-21	EPI_ISL_165877	B/Norway/1877/2014	WHO National Influenza Centre	National Institute for Medical Research
EPI574808	HA	Portugal	2014-Dec-18	EPI_ISL_175128	B/Lisboa/29/2014	Instituto Nacional de Saude (INSA)	National Institute for Medical Research
EPI574806	HA	Portugal	2014-Dec-31	EPI_ISL_175127	B/Lisboa/26/2014	Instituto Nacional de Saude (INSA)	National Institute for Medical Research
EPI574800	HA	Portugal	2014-Dec-23	EPI_ISL_175124	B/Lisboa/23/2014	Instituto Nacional de Saude (INSA)	National Institute for Medical Research
EPI574796	HA	Portugal	2014-Dec-23	EPI_ISL_175122	B/Lisboa/20/2014	Instituto Nacional de Saude (INSA)	National Institute for Medical Research
EPI557940	HA	Portugal	2014-Nov-20	EPI_ISL_170595	B/Lisboa/6/2014	Instituto Nacional de Saude (INSA)	National Institute for Medical Research
EPI557938	HA	Portugal	2014-Dec-30	EPI_ISL_170594	B/Lisboa/17/2014	Instituto Nacional de Saude (INSA)	National Institute for Medical Research
EPI557936	HA	Portugal	2014-Dec-18	EPI_ISL_170593	B/Lisboa/10/2014	Instituto Nacional de Saude (INSA)	National Institute for Medical Research
EPI539438	HA	Portugal	2014-May-19	EPI_ISL_165485	B/Lisboa/4/2014	Instituto Nacional de Saude (INSA)	National Institute for Medical Research
EPI539436	HA	Portugal	2014-Feb-27	EPI_ISL_165484	B/Lisboa/3/2014	Instituto Nacional de Saude (INSA)	National Institute for Medical Research
EPI543183	HA	Estonia	2014-Apr-01	EPI_ISL_166763	B/Estonia/86059/2014	Health Protection Inspectorate	National Institute for Medical Research
EPI574844	HA	Ukraine	2014-Oct-31	EPI_ISL_175146	B/Ukraine/426/2014	Institute of Epidemiology and Infectious Diseases AMS of Ukraine	National Institute for Medical Research
EPI557966	HA	Ukraine	2014-Dec-30	EPI_ISL_170608	B/Ukraine/6/2014	Institute of Epidemiology and Infectious Diseases AMS of Ukraine	National Institute for Medical Research
EPI557964	HA	Ukraine	2014-Dec-20	EPI_ISL_170607	B/Ukraine/497/2014	Institute of Epidemiology and Infectious Diseases AMS of Ukraine	National Institute for Medical Research
EPI557962	HA	Ukraine	2014-Dec-08	EPI_ISL_170606	B/Ukraine/490/2014	Institute of Epidemiology and Infectious Diseases AMS of Ukraine	National Institute for Medical Research
EPI557928	HA	Ukraine	2014-Dec-04	EPI_ISL_170589	B/Khmelnitsky/15/2014	Institute of Epidemiology and Infectious Diseases AMS of Ukraine	National Institute for Medical Research
EPI557926	HA	Ukraine	2014-Dec-16	EPI_ISL_170588	B/Khmelnitsky/14/2014	Institute of Epidemiology and Infectious Diseases AMS of Ukraine	National Institute for Medical Research
EPI557924	HA	Ukraine	2014-Dec-24	EPI_ISL_170587	B/Khmelnitsky/13/2014	Institute of Epidemiology and Infectious Diseases AMS of Ukraine	National Institute for Medical Research
EPI533074	HA	Ukraine	2014-Mar-12	EPI_ISL_163199	B/Kharkov/210/2014	Institute of Epidemiology and Infectious Diseases AMS of Ukraine	National Institute for Medical Research
EPI533062	HA	Ukraine	2014-Mar-03	EPI_ISL_163193	B/Dnipro/231/2014	Institute of Epidemiology and Infectious Diseases AMS of Ukraine	National Institute for Medical Research
EPI530709	HA	Ukraine	2014-Feb-12	EPI_ISL_162161	B/Dnipro/177/2014	Institute of Epidemiology and Infectious Diseases AMS of Ukraine	National Institute for Medical Research
EPI557932	HA	Latvia	2014-Dec-16	EPI_ISL_170591	B/Latvia/12-043751/2014	State Agency, Infectology Center of Latvia	National Institute for Medical Research
EPI557930	HA	Latvia	2014-Dec-06	EPI_ISL_170590	B/Latvia/12-016677/2014	State Agency, Infectology Center of Latvia	National Institute for Medical Research
EPI533076	HA	Latvia	2014-Mar-11	EPI_ISL_163200	B/Latvia/03-022701/2014	State Agency, Infectology Center of Latvia	National Institute for Medical Research
EPI533060	HA	Slovakia	2014-Mar-13	EPI_ISL_163192	B/Bratislava/175/2014	National Public Health Institute of Slovakia	National Institute for Medical Research
EPI549764	HA	Slovenia	2014-Oct-15	EPI_ISL_168400	B/Slovenia/1964/2014	Laboratory for Virology, National Institute of Public Health	National Institute for Medical Research
EPI557918	HA	Greece	2014-Dec-30	EPI_ISL_170584	B/Greece/8/2014	Aristotelian University of Thessaloniki	National Institute for Medical Research
EPI555189	HA	Belgium	2014-Dec-02	EPI_ISL_169884	B/Belgium/G668/2014 (VS0246)	Scientific Institute of Public Health	National Institute for Medical Research
EPI555187	HA	Belgium	2014-Nov-17	EPI_ISL_169883	B/Belgium/G634/2014 (VS0240)	Scientific Institute of Public Health	National Institute for Medical Research
EPI574748	HA	Spain	2014-Dec-22	EPI_ISL_175098	B/Catalonia/7573S/2014	Barcelona, Facultad de Medicina	National Institute for Medical Research
EPI515259	HA	Spain	2014-Jan-21	EPI_ISL_158871	B/Catalonia/2151450NS/2014	Barcelona, Facultad de Medicina	National Institute for Medical Research
EPI536459	HA	Iceland	2014-May-28	EPI_ISL_164285	B/Iceland/78/2014	Landspitali - University Hospital	National Institute for Medical Research
EPI557954	HA	Italy	2014-Dec-30	EPI_ISL_170602	B/Roma/4/2014	Istituto Superiore di Sanità	National Institute for Medical Research
EPI557952	HA	Italy	2014-Dec-20	EPI_ISL_170601	B/Roma/3/2014	Istituto Superiore di Sanità	National Institute for Medical Research
EPI557950	HA	Italy	2014-Dec-22	EPI_ISL_170600	B/Roma/1/2014	Istituto Superiore di Sanità	National Institute for Medical Research
EPI557946	HA	Italy	2014-Dec-09	EPI_ISL_170598	B/Milano/1/2014	Istituto Superiore di Sanità	National Institute for Medical Research
EPI557922	HA	Italy	2014-Dec-29	EPI_ISL_170586	B/Italy/FVG/02/2014	Istituto Superiore di Sanità	National Institute for Medical Research
EPI557920	HA	Italy	2014-Dec-15	EPI_ISL_170585	B/Italy/FVG/01/2014	Istituto Superiore di Sanità	National Institute for Medical Research
EPI530725	HA	Italy	2014-Feb-13	EPI_ISL_162169	B/Sassari/9/2014	Istituto Superiore di Sanità	National Institute for Medical Research
EPI530723	HA	Italy	2014-Feb-25	EPI_ISL_162168	B/Sassari/10/2014	Istituto Superiore di Sanità	National Institute for Medical Research
EPI530711	HA	Italy	2014-Jan-14	EPI_ISL_162162	B/Firenze/2/2014	Istituto Superiore di Sanità	National Institute for Medical Research
EPI502569	HA	Italy	2014-Jan-07	EPI_ISL_154575	B/Firenze/1/2014	Istituto Superiore di Sanità	National Institute for Medical Research
EPI536431	HA	Romania	2014-Mar-20	EPI_ISL_164271	B/Bucuresti/1772-1324/2014	Cantacuzino Institute	National Institute for Medical Research
EPI533082	HA	Ukraine	2014-Feb-26	EPI_ISL_163203	B/Ukraine/6068/2014	Ministry of Health of Ukraine	National Institute for Medical Research
EPI540653	HA	Hungary	2014-Jan-17	EPI_ISL_165872	B/Hungary/379/2014	Central Veterinary Institute Budapest	National Institute for Medical Research
EPI540651	HA	Hungary	2014-Jan-20	EPI_ISL_165871	B/Hungary/378/2014	Central Veterinary Institute Budapest	National Institute for Medical Research
EPI539422	HA	Belarus	2014-May-09	EPI_ISL_165477	B/Gomel/1635/2014	Laboratory of Influenza and ILI	National Institute for Medical Research
EPI539420	HA	Belarus	2014-May-09	EPI_ISL_165476	B/Gomel/1634/2014	Laboratory of Influenza and ILI	National Institute for Medical Research
EPI556956	HA	Netherlands	2014-Oct-16	EPI_ISL_170178	B/Netherlands/382/2014	Erasmus Medical Center	National Institute for Medical Research
EPI543208	HA	Russian Federation	2014-Apr-16	EPI_ISL_166779	B/Moscow/23/2014	Ivanovsky Research Institute of Virology RAMS	National Institute for Medical Research
EPI539450	HA	Russian Federation	2014-Mar-24	EPI_ISL_165491	B/Moscow/9/2014	Ivanovsky Research Institute of Virology RAMS	National Institute for Medical Research
EPI539448	HA	Russian Federation	2014-Apr-16	EPI_ISL_165490	B/Moscow/23/2014	Ivanovsky Research Institute of Virology RAMS	National Institute for Medical Research
EPI539444	HA	Russian Federation	2014-Apr-01	EPI_ISL_165488	B/Moscow/13/2014	Ivanovsky Research Institute of Virology RAMS	National Institute for Medical Research
EPI539440	HA	Russian Federation	2014-Mar-21	EPI_ISL_165486	B/Moscow/10/2014	Ivanovsky Research Institute of Virology RAMS	National Institute for Medical Research
EPI574822	HA	Spain	2014-Nov-27	EPI_ISL_175135	B/Madrid/15047/2014	Instituto de Salud Carlos III	National Institute for Medical Research
EPI557948	HA	Spain	2014-Dec-29	EPI_ISL_170599	B/Navarra/15036/2014	Instituto de Salud Carlos III	National Institute for Medical Research
EPI557944	HA	Spain	2014-Dec-15	EPI_ISL_170597	B/Madrid/15046/2014	Instituto de Salud Carlos III	National Institute for Medical Research
EPI557942	HA	Spain	2014-Dec-30	EPI_ISL_170596	B/Madrid/052/2014	Instituto de Salud Carlos III	National Institute for Medical Research
EPI557914	HA	Spain	2014-Dec-02	EPI_ISL_170582	B/Andalucia/2092/2014	Instituto de Salud Carlos III	National Institute for Medical Research
EPI556942	HA	Spain	2014-Nov-27	EPI_ISL_170171	B/Extremadura/2067/2014	Instituto de Salud Carlos III	National Institute for Medical Research
EPI555211	HA	Spain	2014-Oct-21	EPI_ISL_169895	B/Pais Vasco/1978/2014	Instituto de Salud Carlos III	National Institute for Medical Research
EPI555205	HA	Spain	2014-Dec-05	EPI_ISL_169892	B/Madrid/SO12928/2014	Instituto de Salud Carlos III	National Institute for Medical Research
EPI555197	HA	Spain	2014-Dec-11	EPI_ISL_169888	B/Castilla La Mancha/2083/2014	Instituto de Salud Carlos III	National Institute for Medical Research
EPI555195	HA	Spain	2014-Dec-09	EPI_ISL_169887	B/Castilla La Mancha/2082/2014	Instituto de Salud Carlos III	National Institute for Medical Research
EPI555193	HA	Spain	2014-Oct-25	EPI_ISL_169886	B/Castilla La Mancha/1986/2014	Instituto de Salud Carlos III	National Institute for Medical Research
EPI555181	HA	Spain	2014-Oct-10	EPI_ISL_169880	B/Asturias/1952/2014	Instituto de Salud Carlos III	National Institute for Medical Research
EPI539414	HA	Spain	2014-Mar-17	EPI_ISL_165473	B/Extremadura/1755/2014	Instituto de Salud Carlos III	National Institute for Medical Research
EPI539413	HA	Spain	2014-Jul-02	EPI_ISL_165472	B/Canarias/1802/2014	Instituto de Salud Carlos III	National Institute for Medical Research
EPI539411	HA	Spain	2014-Jul-02	EPI_ISL_165471	B/Canarias/1801/2014	Instituto de Salud Carlos III	National Institute for Medical Research
EPI562338	HA	Finland	2014-Dec-15	EPI_ISL_171956	B/Finland/471/2014	Finnish Institute for Health and Welfare, THL	National Institute for Medical Research
EPI562336	HA	Finland	2014-Dec-10	EPI_ISL_171955	B/Finland/470/2014	Finnish Institute for Health and Welfare, THL	National Institute for Medical Research
EPI533072	HA	Finland	2014-Jan-26	EPI_ISL_163198	B/Finland/392/2014	Finnish Institute for Health and Welfare, THL	National Institute for Medical Research
EPI562332	HA	Croatia	2014-Dec-29	EPI_ISL_171953	B/Croatia/1989/2014	Croatian Institute of Public Health	National Institute for Medical Research
EPI562330	HA	Croatia	2014-Dec-29	EPI_ISL_171952	B/Croatia/1988/2014	Croatian Institute of Public Health	National Institute for Medical Research
EPI515273	HA	Croatia	2014-Jan-02	EPI_ISL_158878	B/Croatia/5/2014	Croatian Institute of Public Health	National Institute for Medical Research
EPI556954	HA	France	2014-Dec-15	EPI_ISL_170177	B/Lyon/CHU/23.84/2014	Hospices Civils de Lyon	National Institute for Medical Research
EPI556952	HA	France	2014-Dec-16	EPI_ISL_170176	B/Lyon/2455/2014	Hospices Civils de Lyon	National Institute for Medical Research
EPI556950	HA	France	2014-Dec-15	EPI_ISL_170175	B/Lyon/2423/2014	Hospices Civils de Lyon	National Institute for Medical Research
EPI556940	HA	France	2014-Dec-17	EPI_ISL_170170	B/Clermont-Ferrand/2467/2014	Hospices Civils de Lyon	National Institute for Medical Research
EPI540661	HA	France	2014-Jun-21	EPI_ISL_165876	B/La Reunion/ 2072/14	Hospices Civils de Lyon	National Institute for Medical Research
EPI540659	HA	France	2014-Jun-09	EPI_ISL_165875	B/La Reunion/ 2068/14	Hospices Civils de Lyon	National Institute for Medical Research
EPI540657	HA	France	2014-May-25	EPI_ISL_165874	B/La Reunion/ 2062/14	Hospices Civils de Lyon	National Institute for Medical Research
EPI540655	HA	France	2014-May-30	EPI_ISL_165873	B/La Reunion/ 2047/14	Hospices Civils de Lyon	National Institute for Medical Research
EPI555221	HA	Germany	2014-Nov-08	EPI_ISL_169900	B/Thuringen/3/2014	Robert Koch Institute Nationales Referenzzentrum für Influenza	National Institute for Medical Research
EPI555183	HA	Germany	2014-Dec-01	EPI_ISL_169881	B/Baden-Wurttemberg/2/2014	Robert Koch Institute Nationales Referenzzentrum für Influenza	National Institute for Medical Research
EPI515239	HA	Germany	2014-Feb-06	EPI_ISL_158861	B/Berlin/2/2014	Robert Koch Institute Nationales Referenzzentrum für Influenza	National Institute for Medical Research
EPI515237	HA	Germany	2014-Feb-10	EPI_ISL_158860	B/Bayern/1/2014	Robert Koch Institute Nationales Referenzzentrum für Influenza	National Institute for Medical Research
EPI557958	HA	Switzerland	2014-Dec-17	EPI_ISL_170604	B/Switzerland/457/2014	Swiss National Reference Centre for Influenza	National Institute for Medical Research
EPI557956	HA	Switzerland	2014-Dec-16	EPI_ISL_170603	B/Switzerland/016/2014	Swiss National Reference Centre for Influenza	National Institute for Medical Research
EPI530733	HA	Switzerland	2014-Jan-22	EPI_ISL_162173	B/Switzerland/9943612/2014	Swiss National Reference Centre for Influenza	National Institute for Medical Research
EPI530731	HA	Switzerland	2014-Mar-27	EPI_ISL_162172	B/Switzerland/10295792/2014	Swiss National Reference Centre for Influenza	National Institute for Medical Research
EPI530729	HA	Switzerland	2014-Mar-28	EPI_ISL_162171	B/Switzerland/10294006/2014	Swiss National Reference Centre for Influenza	National Institute for Medical Research
EPI574760	HA	United Kingdom	2014-Dec-31	EPI_ISL_175104	B/England/598/2014	UK Health Security Agency - Colindale	National Institute for Medical Research
EPI555203	HA	United Kingdom	2014-Nov-14	EPI_ISL_169891	B/England/522/2014	UK Health Security Agency - Colindale	National Institute for Medical Research
EPI555201	HA	United Kingdom	2014-Oct-22	EPI_ISL_169890	B/England/515/2014	UK Health Security Agency - Colindale	National Institute for Medical Research
EPI533070	HA	United Kingdom	2014-Jan-21	EPI_ISL_163197	B/England/49/2014	UK Health Security Agency - Colindale	National Institute for Medical Research
EPI533066	HA	United Kingdom	2014-Mar-13	EPI_ISL_163195	B/England/372/2014	UK Health Security Agency - Colindale	National Institute for Medical Research
EPI541560	HA	Ukraine	2014-Apr-01	EPI_ISL_166280	B/Dnipro/318/2014	Institute of Epidemiology and Infectious Diseases AMS of Ukraine	Centers for Disease Control and Prevention
EPI536572	HA	Ukraine	2014-Apr-01	EPI_ISL_164332	B/Dnipro/342/2014	Institute of Epidemiology and Infectious Diseases AMS of Ukraine	Centers for Disease Control and Prevention
EPI536522	HA	Ukraine	2014-Apr-25	EPI_ISL_164315	B/Dnipro/385/2014	Institute of Epidemiology and Infectious Diseases AMS of Ukraine	Centers for Disease Control and Prevention
EPI536558	HA	Russian Federation	2014-Mar-14	EPI_ISL_164327	B/Ekaterinburg/02/2014	Russian Academy of Medical Sciences	Centers for Disease Control and Prevention
EPI569986	HA	Sweden	2014-Dec-30	EPI_ISL_174004	B/Trollhattan/1/2015		Public Health Agency of Sweden
EPI569978	HA	Sweden	2014-Dec-18	EPI_ISL_174003	B/Trollhattan/1/2014		Public Health Agency of Sweden
EPI566319	HA	Sweden	2014-Dec-10	EPI_ISL_172906	B/Stockholm/9/2014		Public Health Agency of Sweden
EPI566311	HA	Sweden	2014-Dec-15	EPI_ISL_172905	B/Stockholm/8/2014		Public Health Agency of Sweden
EPI558950	HA	Sweden	2014-Dec-15	EPI_ISL_170834	B/Sweden/3/2014		Public Health Agency of Sweden
EPI558942	HA	Sweden	2014-Dec-11	EPI_ISL_170833	B/Stockholm/7/2014		Public Health Agency of Sweden
EPI520345	HA	Sweden	2014-Apr-21	EPI_ISL_160174	B/Stockholm/5/2014		Public Health Agency of Sweden
EPI520339	HA	Sweden	2014-Apr-04	EPI_ISL_160172	B/Sweden/2/2014		Public Health Agency of Sweden
EPI516464	HA	Sweden	2014-Jan-31	EPI_ISL_159403	B/Stockholm/3/2014		Public Health Agency of Sweden
EPI516461	HA	Sweden	2014-Feb-17	EPI_ISL_159402	B/Stockholm/4/2014		Public Health Agency of Sweden
EPI516067	HA	Sweden	2014-Feb-26	EPI_ISL_159139	B/Uppsala/3/2014		Public Health Agency of Sweden
EPI508245	HA	Sweden	2014-Jan-31	EPI_ISL_156992	B/Stockholm/1/2014		Public Health Agency of Sweden
EPI544655	HA	Sweden	2014-Oct-19	EPI_ISL_167058	B/Gothenburg/1/2014		Public Health Agency of Sweden
EPI516070	HA	Sweden	2014-Feb-26	EPI_ISL_159140	B/Uppsala/4/2014		Public Health Agency of Sweden
EPI504740	HA	Sweden	2014-Jan-03	EPI_ISL_155655	B/Uppsala/1/2014		Public Health Agency of Sweden
EPI574150	HA	France	2014-Dec-16	EPI_ISL_174854	B/Basse Normandie/2324/2014	Institut Pasteur	Institut Pasteur
EPI574113	HA	France	2014-Dec-12	EPI_ISL_174846	B/Paris/2293/2014	Institut Pasteur	Institut Pasteur	S, Behillil
EPI567217	HA	France	2014-Dec-25	EPI_ISL_173187	B/Caen/2413/2014	Institut Pasteur	Institut Pasteur
EPI556042	HA	France	2014-Dec-02	EPI_ISL_169989	B/Paris/2232/2014	Institut Pasteur	Institut Pasteur	Behillil, S
EPI537688	HA	France	2014-May-12	EPI_ISL_164614	B/Centre/1663/2014	Institut Pasteur	Institut Pasteur	V,ENOUF
EPI536193	HA	France	2014-Feb-15	EPI_ISL_164145	B/Centre/861/2014	Institut Pasteur	Institut Pasteur
EPI536176	HA	France	2014-Mar-20	EPI_ISL_164136	B/Paris/1105/2014	Institut Pasteur	Institut Pasteur
EPI556033	HA	France	2014-Oct-27	EPI_ISL_169986	B/Paris/2052/2014		Institut Pasteur	Behillil,S
EPI697687	HA	United Kingdom	2014-Mar-24	EPI_ISL_207881	B/Brisbane/09/2014 (21/352), (14/204)		National Institute for Biological Standards and Control (NIBSC)	Nicolson, Carolyn

## Sheet: 2014-NA Sequences
We gratefully acknowledge the authors, originating and submitting laboratories of the sequences from GISAID’s EpiFlu™ Database on which this research is based. The list is detailed below.
All submitters of data may be contacted directly via www.gisaid.org
Segment ID	Segment	Country	Collection date	Isolate-ID	Isolate name	Originating Lab	Submitting Lab	Authors
EPI874801	NA	United Kingdom	2014-Nov-27	EPI_ISL_240900	B/England/531/2014	UK Health Security Agency - Colindale	UK Health Security Agency - Colindale	Galiano,M.
EPI811542	NA	United Kingdom	2014-Oct-22	EPI_ISL_229941	B/England/515/2014	UK Health Security Agency - Colindale	UK Health Security Agency - Colindale	Galiano,M.
EPI551211	NA	United Kingdom	2014-Sep-03	EPI_ISL_168781	B/ENG/43680729/2014	UK Health Security Agency - Colindale	UK Health Security Agency - Colindale	Galiano,M
EPI551205	NA	United Kingdom	2014-Oct-08	EPI_ISL_168780	B/ENG/44220028/2014	UK Health Security Agency - Colindale	UK Health Security Agency - Colindale	Galiano,M
EPI548481	NA	Russian Federation	2014-May-08	EPI_ISL_167327	B/Samara/CRIE-21/2014	Central Research Institute for Epidemiology	Central Research Institute of Epidemiology	Svetlana,Yatsyshina; Anna,Renteeva; Anna,Valdokhina; German,Shipulin
EPI533305	NA	Netherlands	2014-Feb-06	EPI_ISL_163343	B/Bilthoven/4311400213/2014	National Institute for Public Health and the Environment (RIVM)	National Institute for Public Health and the Environment (RIVM)	Meijer, A.;Overduin, P.
EPI589419	NA	Spain	2014-Dec-22	EPI_ISL_179184	B/Catalonia/0683410S/2014	Barcelona, Facultad de Medicina	Crick Worldwide Influenza Centre
EPI621938	NA	Ukraine	2014-Dec-29	EPI_ISL_191000	B/Ukraine/6269/2014	Ministry of Health of Ukraine	Crick Worldwide Influenza Centre
EPI621896	NA	Finland	2014-Oct-31	EPI_ISL_190979	B/Finland/489/2014	Finnish Institute for Health and Welfare, THL	Crick Worldwide Influenza Centre
EPI567138	NA	Spain	2014-Dec-22	EPI_ISL_173170	B/Catalonia/0683410S/2014	Hospital Clínic	Hospital Clínic de Barcelona	Mosquera, MM.; Isanta, R.; Vendrell, R. ; Marcos, MA.; Vila, J.
EPI567136	NA	Spain	2014-Dec-22	EPI_ISL_173169	B/Catalonia/7573S/2014	Hospital Clínic	Hospital Clínic de Barcelona	Mosquera, MM.; Isanta, R.; Vendrell, R. ; Marcos, MA.; Vila, J.
EPI598809	NA	Finland	2014-Dec-15	EPI_ISL_181787	B/Finland/471/2014	Finnish Institute for Health and Welfare, THL	Finnish Institute for Health and Welfare, THL	Ikonen, Niina; Haveri, Anu; Haanpää, Minna
EPI598793	NA	Finland	2014-Dec-10	EPI_ISL_181776	B/Finland/470/2014	Finnish Institute for Health and Welfare, THL	Finnish Institute for Health and Welfare, THL	Ikonen, Niina; Haveri, Anu; Haanpää, Minna
EPI598781	NA	Finland	2014-Oct-31	EPI_ISL_181771	B/Finland/527/2014	Turku University Hospital, Department of Clinical Virology	Finnish Institute for Health and Welfare, THL	Ikonen, Niina; Haver, Anu; Vuorinen, Tytti; Waris, Matti; Julkunen, Ilkka
EPI598780	NA	Finland	2014-Oct-31	EPI_ISL_181770	B/Finland/489/2014	Turku University Hospital, Department of Clinical Virology	Finnish Institute for Health and Welfare, THL	Ikonen, Niina; Haveri, Anu; Vuorinen, Tytti; Waris, Matti; Julkunen, Ilkka
EPI503774	NA	Norway	2014-Jan-03	EPI_ISL_155002	B/Norway/57/2014	Akershus University Hospital	Norwegian Institute of Public Health	Dudman SG, Waalen K, Hungnes O
EPI541782	NA	Netherlands	2014-Apr-09	EPI_ISL_166327	B/Netherlands/257/14	Erasmus Medical Center	Erasmus Medical Center
EPI536464	NA	Russian Federation	2014-Apr-08	EPI_ISL_164287	B/Saint-Petersburg/76/2014	WHO National Influenza Centre Russian Federation	National Institute for Medical Research
EPI555218	NA	France	2014-Dec-02	EPI_ISL_169898	B/Paris/2232/2014	Institut Pasteur	National Institute for Medical Research
EPI555216	NA	France	2014-Sep-25	EPI_ISL_169897	B/Paris/2058/2014	Institut Pasteur	National Institute for Medical Research
EPI555214	NA	France	2014-Oct-27	EPI_ISL_169896	B/Paris/2052/2014	Institut Pasteur	National Institute for Medical Research
EPI555200	NA	France	2014-Nov-25	EPI_ISL_169889	B/Centre/2213/2014	Institut Pasteur	National Institute for Medical Research
EPI555192	NA	France	2014-Nov-24	EPI_ISL_169885	B/Bretagne/2216/2014	Institut Pasteur	National Institute for Medical Research
EPI540670	NA	France	2014-Mar-20	EPI_ISL_165880	B/Paris/1105/2014	Institut Pasteur	National Institute for Medical Research
EPI540640	NA	France	2014-May-12	EPI_ISL_165865	B/Centre/1663/2014	Institut Pasteur	National Institute for Medical Research
EPI557917	NA	Austria	2014-Dec-09	EPI_ISL_170583	B/Austria/830502/2014	University of Vienna	National Institute for Medical Research
EPI536430	NA	Austria	2014-Mar-17	EPI_ISL_164270	B/Austria/784609/2014	University of Vienna	National Institute for Medical Research
EPI536428	NA	Austria	2014-Mar-15	EPI_ISL_164269	B/Austria/784502/2014	University of Vienna	National Institute for Medical Research
EPI536426	NA	Austria	2014-Mar-10	EPI_ISL_164268	B/Austria/783231/2014	University of Vienna	National Institute for Medical Research
EPI533081	NA	Sweden	2014-Feb-21	EPI_ISL_163202	B/Stockholm/5/2014	Public Health Agency of Sweden	National Institute for Medical Research
EPI533079	NA	Sweden	2014-Feb-17	EPI_ISL_163201	B/Stockholm/4/2014	Public Health Agency of Sweden	National Institute for Medical Research
EPI574835	NA	Norway	2014-Dec-15	EPI_ISL_175141	B/Norway/3322/2014	WHO National Influenza Centre	National Institute for Medical Research
EPI574833	NA	Norway	2014-Dec-07	EPI_ISL_175140	B/Norway/3136/2014	WHO National Influenza Centre	National Institute for Medical Research
EPI562356	NA	Norway	2014-Dec-19	EPI_ISL_171965	B/Norway/3238/2014	WHO National Influenza Centre	National Institute for Medical Research
EPI555210	NA	Norway	2014-Nov-29	EPI_ISL_169894	B/Norway/3108/2014	WHO National Influenza Centre	National Institute for Medical Research
EPI555208	NA	Norway	2014-Nov-24	EPI_ISL_169893	B/Norway/3085/2014	WHO National Influenza Centre	National Institute for Medical Research
EPI543211	NA	Norway	2014-May-28	EPI_ISL_166780	B/Norway/2045/2014	WHO National Influenza Centre	National Institute for Medical Research
EPI540666	NA	Norway	2014-Jun-19	EPI_ISL_165878	B/Norway/2011/2014	WHO National Influenza Centre	National Institute for Medical Research
EPI540664	NA	Norway	2014-May-21	EPI_ISL_165877	B/Norway/1877/2014	WHO National Influenza Centre	National Institute for Medical Research
EPI574809	NA	Portugal	2014-Dec-18	EPI_ISL_175128	B/Lisboa/29/2014	Instituto Nacional de Saude (INSA)	National Institute for Medical Research
EPI574807	NA	Portugal	2014-Dec-31	EPI_ISL_175127	B/Lisboa/26/2014	Instituto Nacional de Saude (INSA)	National Institute for Medical Research
EPI574801	NA	Portugal	2014-Dec-23	EPI_ISL_175124	B/Lisboa/23/2014	Instituto Nacional de Saude (INSA)	National Institute for Medical Research
EPI574797	NA	Portugal	2014-Dec-23	EPI_ISL_175122	B/Lisboa/20/2014	Instituto Nacional de Saude (INSA)	National Institute for Medical Research
EPI557941	NA	Portugal	2014-Nov-20	EPI_ISL_170595	B/Lisboa/6/2014	Instituto Nacional de Saude (INSA)	National Institute for Medical Research
EPI557939	NA	Portugal	2014-Dec-30	EPI_ISL_170594	B/Lisboa/17/2014	Instituto Nacional de Saude (INSA)	National Institute for Medical Research
EPI557937	NA	Portugal	2014-Dec-18	EPI_ISL_170593	B/Lisboa/10/2014	Instituto Nacional de Saude (INSA)	National Institute for Medical Research
EPI539439	NA	Portugal	2014-May-19	EPI_ISL_165485	B/Lisboa/4/2014	Instituto Nacional de Saude (INSA)	National Institute for Medical Research
EPI539437	NA	Portugal	2014-Feb-27	EPI_ISL_165484	B/Lisboa/3/2014	Instituto Nacional de Saude (INSA)	National Institute for Medical Research
EPI543184	NA	Estonia	2014-Apr-01	EPI_ISL_166763	B/Estonia/86059/2014	Health Protection Inspectorate	National Institute for Medical Research
EPI574845	NA	Ukraine	2014-Oct-31	EPI_ISL_175146	B/Ukraine/426/2014	Institute of Epidemiology and Infectious Diseases AMS of Ukraine	National Institute for Medical Research
EPI557967	NA	Ukraine	2014-Dec-30	EPI_ISL_170608	B/Ukraine/6/2014	Institute of Epidemiology and Infectious Diseases AMS of Ukraine	National Institute for Medical Research
EPI557965	NA	Ukraine	2014-Dec-20	EPI_ISL_170607	B/Ukraine/497/2014	Institute of Epidemiology and Infectious Diseases AMS of Ukraine	National Institute for Medical Research
EPI557963	NA	Ukraine	2014-Dec-08	EPI_ISL_170606	B/Ukraine/490/2014	Institute of Epidemiology and Infectious Diseases AMS of Ukraine	National Institute for Medical Research
EPI557929	NA	Ukraine	2014-Dec-04	EPI_ISL_170589	B/Khmelnitsky/15/2014	Institute of Epidemiology and Infectious Diseases AMS of Ukraine	National Institute for Medical Research
EPI557927	NA	Ukraine	2014-Dec-16	EPI_ISL_170588	B/Khmelnitsky/14/2014	Institute of Epidemiology and Infectious Diseases AMS of Ukraine	National Institute for Medical Research
EPI557925	NA	Ukraine	2014-Dec-24	EPI_ISL_170587	B/Khmelnitsky/13/2014	Institute of Epidemiology and Infectious Diseases AMS of Ukraine	National Institute for Medical Research
EPI533075	NA	Ukraine	2014-Mar-12	EPI_ISL_163199	B/Kharkov/210/2014	Institute of Epidemiology and Infectious Diseases AMS of Ukraine	National Institute for Medical Research
EPI533063	NA	Ukraine	2014-Mar-03	EPI_ISL_163193	B/Dnipro/231/2014	Institute of Epidemiology and Infectious Diseases AMS of Ukraine	National Institute for Medical Research
EPI530710	NA	Ukraine	2014-Feb-12	EPI_ISL_162161	B/Dnipro/177/2014	Institute of Epidemiology and Infectious Diseases AMS of Ukraine	National Institute for Medical Research
EPI557933	NA	Latvia	2014-Dec-16	EPI_ISL_170591	B/Latvia/12-043751/2014	State Agency, Infectology Center of Latvia	National Institute for Medical Research
EPI557931	NA	Latvia	2014-Dec-06	EPI_ISL_170590	B/Latvia/12-016677/2014	State Agency, Infectology Center of Latvia	National Institute for Medical Research
EPI533077	NA	Latvia	2014-Mar-11	EPI_ISL_163200	B/Latvia/03-022701/2014	State Agency, Infectology Center of Latvia	National Institute for Medical Research
EPI533061	NA	Slovakia	2014-Mar-13	EPI_ISL_163192	B/Bratislava/175/2014	National Public Health Institute of Slovakia	National Institute for Medical Research
EPI549765	NA	Slovenia	2014-Oct-15	EPI_ISL_168400	B/Slovenia/1964/2014	Laboratory for Virology, National Institute of Public Health	National Institute for Medical Research
EPI557919	NA	Greece	2014-Dec-30	EPI_ISL_170584	B/Greece/8/2014	Aristotelian University of Thessaloniki	National Institute for Medical Research
EPI555190	NA	Belgium	2014-Dec-02	EPI_ISL_169884	B/Belgium/G668/2014 (VS0246)	Scientific Institute of Public Health	National Institute for Medical Research
EPI555188	NA	Belgium	2014-Nov-17	EPI_ISL_169883	B/Belgium/G634/2014 (VS0240)	Scientific Institute of Public Health	National Institute for Medical Research
EPI574749	NA	Spain	2014-Dec-22	EPI_ISL_175098	B/Catalonia/7573S/2014	Barcelona, Facultad de Medicina	National Institute for Medical Research
EPI515260	NA	Spain	2014-Jan-21	EPI_ISL_158871	B/Catalonia/2151450NS/2014	Barcelona, Facultad de Medicina	National Institute for Medical Research
EPI536460	NA	Iceland	2014-May-28	EPI_ISL_164285	B/Iceland/78/2014	Landspitali - University Hospital	National Institute for Medical Research
EPI557955	NA	Italy	2014-Dec-30	EPI_ISL_170602	B/Roma/4/2014	Istituto Superiore di Sanità	National Institute for Medical Research
EPI557953	NA	Italy	2014-Dec-20	EPI_ISL_170601	B/Roma/3/2014	Istituto Superiore di Sanità	National Institute for Medical Research
EPI557951	NA	Italy	2014-Dec-22	EPI_ISL_170600	B/Roma/1/2014	Istituto Superiore di Sanità	National Institute for Medical Research
EPI557947	NA	Italy	2014-Dec-09	EPI_ISL_170598	B/Milano/1/2014	Istituto Superiore di Sanità	National Institute for Medical Research
EPI557923	NA	Italy	2014-Dec-29	EPI_ISL_170586	B/Italy/FVG/02/2014	Istituto Superiore di Sanità	National Institute for Medical Research
EPI557921	NA	Italy	2014-Dec-15	EPI_ISL_170585	B/Italy/FVG/01/2014	Istituto Superiore di Sanità	National Institute for Medical Research
EPI530726	NA	Italy	2014-Feb-13	EPI_ISL_162169	B/Sassari/9/2014	Istituto Superiore di Sanità	National Institute for Medical Research
EPI530724	NA	Italy	2014-Feb-25	EPI_ISL_162168	B/Sassari/10/2014	Istituto Superiore di Sanità	National Institute for Medical Research
EPI530712	NA	Italy	2014-Jan-14	EPI_ISL_162162	B/Firenze/2/2014	Istituto Superiore di Sanità	National Institute for Medical Research
EPI502570	NA	Italy	2014-Jan-07	EPI_ISL_154575	B/Firenze/1/2014	Istituto Superiore di Sanità	National Institute for Medical Research
EPI536432	NA	Romania	2014-Mar-20	EPI_ISL_164271	B/Bucuresti/1772-1324/2014	Cantacuzino Institute	National Institute for Medical Research
EPI533083	NA	Ukraine	2014-Feb-26	EPI_ISL_163203	B/Ukraine/6068/2014	Ministry of Health of Ukraine	National Institute for Medical Research
EPI540654	NA	Hungary	2014-Jan-17	EPI_ISL_165872	B/Hungary/379/2014	Central Veterinary Institute Budapest	National Institute for Medical Research
EPI540652	NA	Hungary	2014-Jan-20	EPI_ISL_165871	B/Hungary/378/2014	Central Veterinary Institute Budapest	National Institute for Medical Research
EPI539423	NA	Belarus	2014-May-09	EPI_ISL_165477	B/Gomel/1635/2014	Laboratory of Influenza and ILI	National Institute for Medical Research
EPI539421	NA	Belarus	2014-May-09	EPI_ISL_165476	B/Gomel/1634/2014	Laboratory of Influenza and ILI	National Institute for Medical Research
EPI556957	NA	Netherlands	2014-Oct-16	EPI_ISL_170178	B/Netherlands/382/2014	Erasmus Medical Center	National Institute for Medical Research
EPI543209	NA	Russian Federation	2014-Apr-16	EPI_ISL_166779	B/Moscow/23/2014	Ivanovsky Research Institute of Virology RAMS	National Institute for Medical Research
EPI539451	NA	Russian Federation	2014-Mar-24	EPI_ISL_165491	B/Moscow/9/2014	Ivanovsky Research Institute of Virology RAMS	National Institute for Medical Research
EPI539449	NA	Russian Federation	2014-Apr-16	EPI_ISL_165490	B/Moscow/23/2014	Ivanovsky Research Institute of Virology RAMS	National Institute for Medical Research
EPI539445	NA	Russian Federation	2014-Apr-01	EPI_ISL_165488	B/Moscow/13/2014	Ivanovsky Research Institute of Virology RAMS	National Institute for Medical Research
EPI539441	NA	Russian Federation	2014-Mar-21	EPI_ISL_165486	B/Moscow/10/2014	Ivanovsky Research Institute of Virology RAMS	National Institute for Medical Research
EPI574823	NA	Spain	2014-Nov-27	EPI_ISL_175135	B/Madrid/15047/2014	Instituto de Salud Carlos III	National Institute for Medical Research
EPI557949	NA	Spain	2014-Dec-29	EPI_ISL_170599	B/Navarra/15036/2014	Instituto de Salud Carlos III	National Institute for Medical Research
EPI557945	NA	Spain	2014-Dec-15	EPI_ISL_170597	B/Madrid/15046/2014	Instituto de Salud Carlos III	National Institute for Medical Research
EPI557943	NA	Spain	2014-Dec-30	EPI_ISL_170596	B/Madrid/052/2014	Instituto de Salud Carlos III	National Institute for Medical Research
EPI557915	NA	Spain	2014-Dec-02	EPI_ISL_170582	B/Andalucia/2092/2014	Instituto de Salud Carlos III	National Institute for Medical Research
EPI556943	NA	Spain	2014-Nov-27	EPI_ISL_170171	B/Extremadura/2067/2014	Instituto de Salud Carlos III	National Institute for Medical Research
EPI555212	NA	Spain	2014-Oct-21	EPI_ISL_169895	B/Pais Vasco/1978/2014	Instituto de Salud Carlos III	National Institute for Medical Research
EPI555206	NA	Spain	2014-Dec-05	EPI_ISL_169892	B/Madrid/SO12928/2014	Instituto de Salud Carlos III	National Institute for Medical Research
EPI555198	NA	Spain	2014-Dec-11	EPI_ISL_169888	B/Castilla La Mancha/2083/2014	Instituto de Salud Carlos III	National Institute for Medical Research
EPI555196	NA	Spain	2014-Dec-09	EPI_ISL_169887	B/Castilla La Mancha/2082/2014	Instituto de Salud Carlos III	National Institute for Medical Research
EPI555194	NA	Spain	2014-Oct-25	EPI_ISL_169886	B/Castilla La Mancha/1986/2014	Instituto de Salud Carlos III	National Institute for Medical Research
EPI555182	NA	Spain	2014-Oct-10	EPI_ISL_169880	B/Asturias/1952/2014	Instituto de Salud Carlos III	National Institute for Medical Research
EPI539415	NA	Spain	2014-Mar-17	EPI_ISL_165473	B/Extremadura/1755/2014	Instituto de Salud Carlos III	National Institute for Medical Research
EPI539412	NA	Spain	2014-Jul-02	EPI_ISL_165471	B/Canarias/1801/2014	Instituto de Salud Carlos III	National Institute for Medical Research
EPI562337	NA	Finland	2014-Dec-10	EPI_ISL_171955	B/Finland/470/2014	Finnish Institute for Health and Welfare, THL	National Institute for Medical Research
EPI533073	NA	Finland	2014-Jan-26	EPI_ISL_163198	B/Finland/392/2014	Finnish Institute for Health and Welfare, THL	National Institute for Medical Research
EPI562333	NA	Croatia	2014-Dec-29	EPI_ISL_171953	B/Croatia/1989/2014	Croatian Institute of Public Health	National Institute for Medical Research
EPI562331	NA	Croatia	2014-Dec-29	EPI_ISL_171952	B/Croatia/1988/2014	Croatian Institute of Public Health	National Institute for Medical Research
EPI515274	NA	Croatia	2014-Jan-02	EPI_ISL_158878	B/Croatia/5/2014	Croatian Institute of Public Health	National Institute for Medical Research
EPI556955	NA	France	2014-Dec-15	EPI_ISL_170177	B/Lyon/CHU/23.84/2014	Hospices Civils de Lyon	National Institute for Medical Research
EPI556953	NA	France	2014-Dec-16	EPI_ISL_170176	B/Lyon/2455/2014	Hospices Civils de Lyon	National Institute for Medical Research
EPI556951	NA	France	2014-Dec-15	EPI_ISL_170175	B/Lyon/2423/2014	Hospices Civils de Lyon	National Institute for Medical Research
EPI556941	NA	France	2014-Dec-17	EPI_ISL_170170	B/Clermont-Ferrand/2467/2014	Hospices Civils de Lyon	National Institute for Medical Research
EPI540662	NA	France	2014-Jun-21	EPI_ISL_165876	B/La Reunion/ 2072/14	Hospices Civils de Lyon	National Institute for Medical Research
EPI540660	NA	France	2014-Jun-09	EPI_ISL_165875	B/La Reunion/ 2068/14	Hospices Civils de Lyon	National Institute for Medical Research
EPI540658	NA	France	2014-May-25	EPI_ISL_165874	B/La Reunion/ 2062/14	Hospices Civils de Lyon	National Institute for Medical Research
EPI540656	NA	France	2014-May-30	EPI_ISL_165873	B/La Reunion/ 2047/14	Hospices Civils de Lyon	National Institute for Medical Research
EPI555222	NA	Germany	2014-Nov-08	EPI_ISL_169900	B/Thuringen/3/2014	Robert Koch Institute Nationales Referenzzentrum für Influenza	National Institute for Medical Research
EPI555184	NA	Germany	2014-Dec-01	EPI_ISL_169881	B/Baden-Wurttemberg/2/2014	Robert Koch Institute Nationales Referenzzentrum für Influenza	National Institute for Medical Research
EPI515240	NA	Germany	2014-Feb-06	EPI_ISL_158861	B/Berlin/2/2014	Robert Koch Institute Nationales Referenzzentrum für Influenza	National Institute for Medical Research
EPI515238	NA	Germany	2014-Feb-10	EPI_ISL_158860	B/Bayern/1/2014	Robert Koch Institute Nationales Referenzzentrum für Influenza	National Institute for Medical Research
EPI557959	NA	Switzerland	2014-Dec-17	EPI_ISL_170604	B/Switzerland/457/2014	Swiss National Reference Centre for Influenza	National Institute for Medical Research
EPI557957	NA	Switzerland	2014-Dec-16	EPI_ISL_170603	B/Switzerland/016/2014	Swiss National Reference Centre for Influenza	National Institute for Medical Research
EPI530734	NA	Switzerland	2014-Jan-22	EPI_ISL_162173	B/Switzerland/9943612/2014	Swiss National Reference Centre for Influenza	National Institute for Medical Research
EPI530732	NA	Switzerland	2014-Mar-27	EPI_ISL_162172	B/Switzerland/10295792/2014	Swiss National Reference Centre for Influenza	National Institute for Medical Research
EPI530730	NA	Switzerland	2014-Mar-28	EPI_ISL_162171	B/Switzerland/10294006/2014	Swiss National Reference Centre for Influenza	National Institute for Medical Research
EPI574761	NA	United Kingdom	2014-Dec-31	EPI_ISL_175104	B/England/598/2014	UK Health Security Agency - Colindale	National Institute for Medical Research
EPI555204	NA	United Kingdom	2014-Nov-14	EPI_ISL_169891	B/England/522/2014	UK Health Security Agency - Colindale	National Institute for Medical Research
EPI555202	NA	United Kingdom	2014-Oct-22	EPI_ISL_169890	B/England/515/2014	UK Health Security Agency - Colindale	National Institute for Medical Research
EPI533071	NA	United Kingdom	2014-Jan-21	EPI_ISL_163197	B/England/49/2014	UK Health Security Agency - Colindale	National Institute for Medical Research
EPI533067	NA	United Kingdom	2014-Mar-13	EPI_ISL_163195	B/England/372/2014	UK Health Security Agency - Colindale	National Institute for Medical Research
EPI541559	NA	Ukraine	2014-Apr-01	EPI_ISL_166280	B/Dnipro/318/2014	Institute of Epidemiology and Infectious Diseases AMS of Ukraine	Centers for Disease Control and Prevention
EPI536993	NA	Ukraine	2014-Apr-01	EPI_ISL_164332	B/Dnipro/342/2014	Institute of Epidemiology and Infectious Diseases AMS of Ukraine	Centers for Disease Control and Prevention
EPI536521	NA	Ukraine	2014-Apr-25	EPI_ISL_164315	B/Dnipro/385/2014	Institute of Epidemiology and Infectious Diseases AMS of Ukraine	Centers for Disease Control and Prevention
EPI536557	NA	Russian Federation	2014-Mar-14	EPI_ISL_164327	B/Ekaterinburg/02/2014	Russian Academy of Medical Sciences	Centers for Disease Control and Prevention
EPI569985	NA	Sweden	2014-Dec-30	EPI_ISL_174004	B/Trollhattan/1/2015		Public Health Agency of Sweden
EPI569977	NA	Sweden	2014-Dec-18	EPI_ISL_174003	B/Trollhattan/1/2014		Public Health Agency of Sweden
EPI566318	NA	Sweden	2014-Dec-10	EPI_ISL_172906	B/Stockholm/9/2014		Public Health Agency of Sweden
EPI566310	NA	Sweden	2014-Dec-15	EPI_ISL_172905	B/Stockholm/8/2014		Public Health Agency of Sweden
EPI558949	NA	Sweden	2014-Dec-15	EPI_ISL_170834	B/Sweden/3/2014		Public Health Agency of Sweden
EPI558941	NA	Sweden	2014-Dec-11	EPI_ISL_170833	B/Stockholm/7/2014		Public Health Agency of Sweden
EPI520344	NA	Sweden	2014-Apr-21	EPI_ISL_160174	B/Stockholm/5/2014		Public Health Agency of Sweden
EPI520338	NA	Sweden	2014-Apr-04	EPI_ISL_160172	B/Sweden/2/2014		Public Health Agency of Sweden
EPI516463	NA	Sweden	2014-Jan-31	EPI_ISL_159403	B/Stockholm/3/2014		Public Health Agency of Sweden
EPI516460	NA	Sweden	2014-Feb-17	EPI_ISL_159402	B/Stockholm/4/2014		Public Health Agency of Sweden
EPI516066	NA	Sweden	2014-Feb-26	EPI_ISL_159139	B/Uppsala/3/2014		Public Health Agency of Sweden
EPI508244	NA	Sweden	2014-Jan-31	EPI_ISL_156992	B/Stockholm/1/2014		Public Health Agency of Sweden
EPI544654	NA	Sweden	2014-Oct-19	EPI_ISL_167058	B/Gothenburg/1/2014		Public Health Agency of Sweden
EPI516069	NA	Sweden	2014-Feb-26	EPI_ISL_159140	B/Uppsala/4/2014		Public Health Agency of Sweden
EPI504739	NA	Sweden	2014-Jan-03	EPI_ISL_155655	B/Uppsala/1/2014		Public Health Agency of Sweden
EPI574157	NA	France	2014-Dec-16	EPI_ISL_174854	B/Basse Normandie/2324/2014	Institut Pasteur	Institut Pasteur
EPI574114	NA	France	2014-Dec-12	EPI_ISL_174846	B/Paris/2293/2014	Institut Pasteur	Institut Pasteur	S, Behillil
EPI567218	NA	France	2014-Dec-25	EPI_ISL_173187	B/Caen/2413/2014	Institut Pasteur	Institut Pasteur
EPI556044	NA	France	2014-Dec-02	EPI_ISL_169989	B/Paris/2232/2014	Institut Pasteur	Institut Pasteur	Behillil, S
EPI537689	NA	France	2014-May-12	EPI_ISL_164614	B/Centre/1663/2014	Institut Pasteur	Institut Pasteur	V,ENOUF
EPI536194	NA	France	2014-Feb-15	EPI_ISL_164145	B/Centre/861/2014	Institut Pasteur	Institut Pasteur
EPI536177	NA	France	2014-Mar-20	EPI_ISL_164136	B/Paris/1105/2014	Institut Pasteur	Institut Pasteur
EPI556035	NA	France	2014-Oct-27	EPI_ISL_169986	B/Paris/2052/2014		Institut Pasteur	Behillil,S
EPI697688	NA	United Kingdom	2014-Mar-24	EPI_ISL_207881	B/Brisbane/09/2014 (21/352), (14/204)		National Institute for Biological Standards and Control (NIBSC)	Nicolson, Carolyn

## Sheet: 2016-HA Sequences
We gratefully acknowledge the authors, originating and submitting laboratories of the sequences from GISAID’s EpiFlu™ Database on which this research is based. The list is detailed below.
All submitters of data may be contacted directly via www.gisaid.org
Segment ID	Segment	Country	Collection date	Isolate-ID	Isolate name	Originating Lab	Submitting Lab	Authors
EPI3280501	HA	Germany	2016-Mar-22	EPI_ISL_19135514	B/Bayern/2016	Robert Koch Institute Nationales Referenzzentrum für Influenza	Institute of Virology, Münster	´Caliskan, Duygu Merve; Brunotte, Linda; Ludwig, Stephan; Wolf, Thorsten; Mellmann, Alexander´
EPI1030567	HA	United Kingdom	2016-Dec-14	EPI_ISL_270905	B/England/65080398/2016	UK Health Security Agency - Colindale	UK Health Security Agency - Colindale	Galiano,M.
EPI1030565	HA	United Kingdom	2016-Dec-13	EPI_ISL_270904	B/England/65080395/2016	UK Health Security Agency - Colindale	UK Health Security Agency - Colindale	Galiano,M.
EPI1029689	HA	United Kingdom	2016-Oct-11	EPI_ISL_270575	B/England/964/2016	UK Health Security Agency - Colindale	UK Health Security Agency - Colindale	Galiano,M.
EPI877509	HA	United Kingdom	2016-Feb-16	EPI_ISL_241244	B/England/763/2016	UK Health Security Agency - Colindale	UK Health Security Agency - Colindale	Galiano,M.
EPI877285	HA	United Kingdom	2016-Feb-02	EPI_ISL_241216	B/England/60600204/2016	UK Health Security Agency - Colindale	UK Health Security Agency - Colindale	Galiano,M.
EPI876640	HA	United Kingdom	2016-Jan-18	EPI_ISL_241135	B/England/726/2016	UK Health Security Agency - Colindale	UK Health Security Agency - Colindale	Galiano,M.
EPI876504	HA	United Kingdom	2016-Jan-11	EPI_ISL_241118	B/England/725/2016	UK Health Security Agency - Colindale	UK Health Security Agency - Colindale	Galiano,M.
EPI811831	HA	United Kingdom	2016-Mar-15	EPI_ISL_229982	B/England/61180160/2016	UK Health Security Agency - Colindale	UK Health Security Agency - Colindale	Galiano,M.
EPI811598	HA	United Kingdom	2016-Feb-04	EPI_ISL_229949	B/England/60620160/2016	UK Health Security Agency - Colindale	UK Health Security Agency - Colindale	Galiano,M.
EPI811586	HA	United Kingdom	2016-Feb-05	EPI_ISL_229947	B/England/729/2016	UK Health Security Agency - Colindale	UK Health Security Agency - Colindale	Galiano,M.
EPI893289	HA	Slovenia	2016-Dec-28	EPI_ISL_244076	B/Slovenia/2747/2016	Laboratory for Virology, National Institute of Public Health	National Laboratory for Health Environment and Food
EPI893280	HA	Slovenia	2016-Nov-29	EPI_ISL_244072	B/Slovenia/2765/2016	National Laboratory for Health Environment and Food	National Laboratory for Health Environment and Food
EPI931404	HA	Netherlands	2016-Dec-28	EPI_ISL_250936	B/Netherlands/3810/2016	National Institute for Public Health and the Environment (RIVM)	National Institute for Public Health and the Environment (RIVM)	A.Meijer, P.Overduin
EPI878335	HA	Netherlands	2016-Dec-06	EPI_ISL_241366	B/Netherlands/3402/2016	National Institute for Public Health and the Environment (RIVM)	National Institute for Public Health and the Environment (RIVM)	A.Meijer, P.Overduin
EPI873283	HA	Netherlands	2016-Nov-30	EPI_ISL_240592	B/Netherlands/3383/2016	National Institute for Public Health and the Environment (RIVM)	National Institute for Public Health and the Environment (RIVM)	A.Meijer, P.Overduin
EPI868721	HA	Netherlands	2016-Jan-26	EPI_ISL_239748	B/Netherlands/365/2016	National Institute for Public Health and the Environment (RIVM)	National Institute for Public Health and the Environment (RIVM)	A.Meijer, P.Overduin
EPI844477	HA	Netherlands	2016-Jan-26	EPI_ISL_235602	B/Netherlands/365/2016	National Institute for Public Health and the Environment (RIVM)	National Institute for Public Health and the Environment (RIVM)	A.Meijer, P.Overduin
EPI817061	HA	Netherlands	2016-Mar-08	EPI_ISL_230721	B/Netherlands/2304/2016	National Institute for Public Health and the Environment (RIVM)	National Institute for Public Health and the Environment (RIVM)	A.Meijer, P.Overduin
EPI920279	HA	Luxembourg	2016-Dec-27	EPI_ISL_249383	B/Luxembourg/16065508/2016	Laboratoire National de Santé	Laboratoire National de Santé
EPI920277	HA	Luxembourg	2016-Dec-15	EPI_ISL_249382	B/Luxembourg/16063551/2016	Laboratoire National de Santé	Laboratoire National de Santé
EPI920275	HA	Luxembourg	2016-Dec-15	EPI_ISL_249381	B/Luxembourg/16063550/2016	Laboratoire National de Santé	Laboratoire National de Santé
EPI837589	HA	Luxembourg	2016-Mar-29	EPI_ISL_234375	B/Luxembourg/16017577/2016	Laboratoire National de Santé	Laboratoire National de Santé	Opp, Matthias
EPI1036504	HA	Sweden	2016-Dec-10	EPI_ISL_273325	B/Lund/4/2016	Public Health Agency of Sweden	Crick Worldwide Influenza Centre
EPI1036502	HA	Sweden	2016-Dec-08	EPI_ISL_273324	B/Helsingborg/1/2016	Public Health Agency of Sweden	Crick Worldwide Influenza Centre
EPI823810	HA	Sweden	2016-Jan-09	EPI_ISL_231697	B/Stockholm/4/2016	Public Health Agency of Sweden	Crick Worldwide Influenza Centre
EPI773840	HA	Sweden	2016-Mar-31	EPI_ISL_224618	B/Stockholm/14/2016	Public Health Agency of Sweden	Crick Worldwide Influenza Centre
EPI916720	HA	Norway	2016-Dec-02	EPI_ISL_248722	B/Norway/4811/2016	WHO National Influenza Centre	Crick Worldwide Influenza Centre
EPI916678	HA	Norway	2016-Dec-10	EPI_ISL_248703	B/Norway/4958/2016	WHO National Influenza Centre	Crick Worldwide Influenza Centre
EPI916676	HA	Norway	2016-Nov-24	EPI_ISL_248702	B/Norway/4872/2016	WHO National Influenza Centre	Crick Worldwide Influenza Centre
EPI916672	HA	Norway	2016-Nov-29	EPI_ISL_248700	B/Norway/4854/2016	WHO National Influenza Centre	Crick Worldwide Influenza Centre
EPI916667	HA	Norway	2016-Nov-28	EPI_ISL_248697	B/Norway/4783/2016	WHO National Influenza Centre	Crick Worldwide Influenza Centre
EPI823808	HA	Norway	2016-May-26	EPI_ISL_231696	B/Norway/3694/2016	WHO National Influenza Centre	Crick Worldwide Influenza Centre
EPI986235	HA	Luxembourg	2016-Dec-15	EPI_ISL_261268	B/Luxembourg/63550/2016	Laboratoire National de Sante	Crick Worldwide Influenza Centre
EPI916663	HA	Luxembourg	2016-Dec-27	EPI_ISL_248695	B/Luxembourg/65508/2016	Laboratoire National de Sante	Crick Worldwide Influenza Centre
EPI916661	HA	Latvia	2016-Dec-27	EPI_ISL_248694	B/Latvia/12-067257/2016	State Agency, Infectology Center of Latvia	Crick Worldwide Influenza Centre
EPI916659	HA	Latvia	2016-Dec-28	EPI_ISL_248693	B/Latvia/12-064992/2016	State Agency, Infectology Center of Latvia	Crick Worldwide Influenza Centre
EPI916657	HA	Latvia	2016-Dec-23	EPI_ISL_248692	B/Latvia/12-059779/2016	State Agency, Infectology Center of Latvia	Crick Worldwide Influenza Centre
EPI773377	HA	Slovakia	2016-Mar-22	EPI_ISL_224413	B/Poprad/320/2016	National Public Health Institute of Slovakia	Crick Worldwide Influenza Centre
EPI773371	HA	Slovakia	2016-Mar-03	EPI_ISL_224410	B/Partizanske/246/2016	National Public Health Institute of Slovakia	Crick Worldwide Influenza Centre
EPI773315	HA	Slovakia	2016-Apr-08	EPI_ISL_224382	B/Bratislava/351/2016	National Public Health Institute of Slovakia	Crick Worldwide Influenza Centre
EPI986289	HA	Slovenia	2016-Dec-21	EPI_ISL_261295	B/Slovenia/2666/2016	Laboratory for Virology, National Institute of Public Health	Crick Worldwide Influenza Centre
EPI986287	HA	Slovenia	2016-Dec-19	EPI_ISL_261294	B/Slovenia/2649/2016	Laboratory for Virology, National Institute of Public Health	Crick Worldwide Influenza Centre
EPI986285	HA	Slovenia	2016-Dec-14	EPI_ISL_261293	B/Slovenia/2604/2016	Laboratory for Virology, National Institute of Public Health	Crick Worldwide Influenza Centre
EPI916692	HA	Slovenia	2016-Dec-22	EPI_ISL_248710	B/Slovenia/2727/2016	Laboratory for Virology, National Institute of Public Health	Crick Worldwide Influenza Centre
EPI773824	HA	Slovenia	2016-Apr-11	EPI_ISL_224610	B/Slovenia/1471/2016	Laboratory for Virology, National Institute of Public Health	Crick Worldwide Influenza Centre
EPI773776	HA	Iceland	2016-Apr-10	EPI_ISL_224586	B/Iceland/49/2016	Landspitali - University Hospital	Crick Worldwide Influenza Centre
EPI773772	HA	Iceland	2016-Feb-19	EPI_ISL_224584	B/Iceland/25/2016	Landspitali - University Hospital	Crick Worldwide Influenza Centre
EPI699501	HA	Iceland	2016-Jan-11	EPI_ISL_208157	B/Iceland/3/2016 (567)	Landspitali - University Hospital	Crick Worldwide Influenza Centre
EPI773355	HA	Italy	2016-Feb-22	EPI_ISL_224402	B/Milano/101/2016	Istituto Superiore di Sanità	Crick Worldwide Influenza Centre
EPI823894	HA	Czech Republic	2016-Mar-01	EPI_ISL_231739	B/Czech Republic/87/2016	National Institute of Public Health	Crick Worldwide Influenza Centre
EPI769646	HA	Romania	2016-Mar-15	EPI_ISL_223682	B/Bucuresti/194094/2016	Cantacuzino Institute	Crick Worldwide Influenza Centre
EPI780201	HA	Russian Federation	2016-Feb-19	EPI_ISL_225846	B/Moscow/3/2016	Ivanovsky Research Institute of Virology RAMS	Crick Worldwide Influenza Centre
EPI916613	HA	Finland	2016-Nov-15	EPI_ISL_248670	B/Finland/657/2016	Finnish Institute for Health and Welfare, THL	Crick Worldwide Influenza Centre
EPI916609	HA	Croatia	2016-Dec-24	EPI_ISL_248668	B/Croatia/4008/2016	Croatian Institute of Public Health	Crick Worldwide Influenza Centre
EPI986281	HA	Germany	2016-Nov-21	EPI_ISL_261291	B/Sachsen/74/2016	Robert Koch Institute Nationales Referenzzentrum für Influenza	Crick Worldwide Influenza Centre
EPI758843	HA	Germany	2016-Feb-15	EPI_ISL_221377	B/Rheinland-Pfalz/4/2016	Robert Koch Institute Nationales Referenzzentrum für Influenza	Crick Worldwide Influenza Centre
EPI758841	HA	Germany	2016-Feb-22	EPI_ISL_221376	B/Nordrhein-Westfalen/26/2016	Robert Koch Institute Nationales Referenzzentrum für Influenza	Crick Worldwide Influenza Centre
EPI758819	HA	Germany	2016-Mar-08	EPI_ISL_221365	B/Brandenburg/17/2016	Robert Koch Institute Nationales Referenzzentrum für Influenza	Crick Worldwide Influenza Centre
EPI758815	HA	Germany	2016-Feb-22	EPI_ISL_221363	B/Berlin/25/2016	Robert Koch Institute Nationales Referenzzentrum für Influenza	Crick Worldwide Influenza Centre
EPI758813	HA	Germany	2016-Feb-22	EPI_ISL_221362	B/Berlin/16/2016	Robert Koch Institute Nationales Referenzzentrum für Influenza	Crick Worldwide Influenza Centre
EPI758811	HA	Germany	2016-Feb-29	EPI_ISL_221361	B/Bayern/5/2016	Robert Koch Institute Nationales Referenzzentrum für Influenza	Crick Worldwide Influenza Centre
EPI731438	HA	Germany	2016-Jan-25	EPI_ISL_215959	B/Rheinland-Pfalz/1/2016	Robert Koch Institute Nationales Referenzzentrum für Influenza	Crick Worldwide Influenza Centre
EPI731410	HA	Germany	2016-Jan-18	EPI_ISL_215945	B/Hamburg/1/2016	Robert Koch Institute Nationales Referenzzentrum für Influenza	Crick Worldwide Influenza Centre
EPI986177	HA	Denmark	2016-Oct-06	EPI_ISL_261239	B/Denmark/48/2016	Statens Serum Institute	Crick Worldwide Influenza Centre
EPI916611	HA	Denmark	2016-Oct-07	EPI_ISL_248669	B/Denmark/36/2016	Statens Serum Institute	Crick Worldwide Influenza Centre
EPI916698	HA	Switzerland	2016-Dec-06	EPI_ISL_248713	B/Switzerland/19309131/2016	Swiss National Reference Centre for Influenza	Crick Worldwide Influenza Centre
EPI859163	HA	France	2016-Mar-24	EPI_ISL_237714	B/Lyon/1375/2016	CNR Virus des Infections Respiratoires - France SUD	Crick Worldwide Influenza Centre
EPI859107	HA	United Kingdom	2016-Apr-24	EPI_ISL_237685	B/England/941/2016	UK Health Security Agency - Colindale	Crick Worldwide Influenza Centre
EPI859097	HA	United Kingdom	2016-Apr-15	EPI_ISL_237680	B/England/913/2016	UK Health Security Agency - Colindale	Crick Worldwide Influenza Centre
EPI859095	HA	United Kingdom	2016-Feb-05	EPI_ISL_237679	B/England/729/2016	UK Health Security Agency - Colindale	Crick Worldwide Influenza Centre
EPI726981	HA	Romania	2016-Mar-15	EPI_ISL_215206	B/Bucuresti/194094/2016	Cantacuzino Institute	Cantacuzino Institute	Lazar,M;Oprea,M;Ivanciuc,A;Lupulescu,E
EPI767095	HA	Romania	2016-Apr-10	EPI_ISL_223082	B/Bucuresti/196014/2016		Cantacuzino Institute	Lazar,M; Oprea,M; Dinu,S; Lupulescu,E
EPI824793	HA	Spain	2016-Mar-02	EPI_ISL_232055	B/Tarragona/0655559NS/2016	Hospital Clínic	Hospital Clínic de Barcelona	Mosquera, MM.; De Molina, P.; Isanta, R.; Marcos, MA.; Vila, J.
EPI899078	HA	Finland	2016-Dec-08	EPI_ISL_245304	B/Finland/676/2016	Finnish Institute for Health and Welfare, THL	Finnish Institute for Health and Welfare, THL	Ikonen,N; Haveri,A
EPI873638	HA	Finland	2016-Nov-15	EPI_ISL_240689	B/Finland/657/2016	Finnish Institute for Health and Welfare, THL	Finnish Institute for Health and Welfare, THL	Ikonen,N; Haveri,A
EPI826009	HA	Russian Federation	2016-Jan-07	EPI_ISL_232266	B/St. Petersburg/36/2016	Russian Academy of Medical Sciences	Centers for Disease Control and Prevention
EPI826001	HA	Russian Federation	2016-Jan-07	EPI_ISL_232265	B/St. Petersburg/36/2016	Russian Academy of Medical Sciences	Centers for Disease Control and Prevention
EPI988139	HA	Sweden	2016-Dec-29	EPI_ISL_261669	B/Visby/1/2016		Public Health Agency of Sweden
EPI946076	HA	Sweden	2016-Dec-10	EPI_ISL_253867	B/Lund/4/2016		Public Health Agency of Sweden
EPI946067	HA	Sweden	2016-Dec-08	EPI_ISL_253866	B/Helsingborg/1/2016		Public Health Agency of Sweden
EPI888107	HA	Sweden	2016-Dec-10	EPI_ISL_242906	B/Stockholm/18/2016		Public Health Agency of Sweden
EPI867328	HA	Sweden	2016-Nov-09	EPI_ISL_239533	B/Boras/1/2016		Public Health Agency of Sweden
EPI860228	HA	Sweden	2016-May-17	EPI_ISL_237919	B/Kungalv/13/2016		Public Health Agency of Sweden
EPI860218	HA	Sweden	2016-May-17	EPI_ISL_237918	B/Kungalv/12/2016		Public Health Agency of Sweden
EPI860210	HA	Sweden	2016-May-17	EPI_ISL_237917	B/Kungalv/11/2016		Public Health Agency of Sweden
EPI860202	HA	Sweden	2016-Apr-30	EPI_ISL_237916	B/Kungalv/10/2016		Public Health Agency of Sweden
EPI860182	HA	Sweden	2016-May-16	EPI_ISL_237913	B/Kungalv/7/2016		Public Health Agency of Sweden
EPI860158	HA	Sweden	2016-May-22	EPI_ISL_237910	B/Kungalv/19/2016		Public Health Agency of Sweden
EPI860150	HA	Sweden	2016-May-20	EPI_ISL_237909	B/Kungalv/18/2016		Public Health Agency of Sweden
EPI860142	HA	Sweden	2016-May-19	EPI_ISL_237908	B/Kungalv/16/2016		Public Health Agency of Sweden
EPI860134	HA	Sweden	2016-May-18	EPI_ISL_237907	B/Kungalv/15/2016		Public Health Agency of Sweden
EPI860126	HA	Sweden	2016-May-18	EPI_ISL_237906	B/Kungalv/14/2016		Public Health Agency of Sweden
EPI860118	HA	Sweden	2016-May-19	EPI_ISL_237905	B/Kungalv/17/2016		Public Health Agency of Sweden
EPI842806	HA	Sweden	2016-Oct-01	EPI_ISL_235392	B/Stockholm/17/2016		Public Health Agency of Sweden
EPI842798	HA	Sweden	2016-Sep-28	EPI_ISL_235391	B/Kristianstad/1/2016		Public Health Agency of Sweden
EPI769619	HA	Sweden	2016-Apr-27	EPI_ISL_223677	B/Kungalv/3/2016		Public Health Agency of Sweden
EPI769611	HA	Sweden	2016-May-09	EPI_ISL_223676	B/Kungalv/2/2016		Public Health Agency of Sweden
EPI769603	HA	Sweden	2016-May-05	EPI_ISL_223675	B/Kungalv/1/2016		Public Health Agency of Sweden
EPI753416	HA	Sweden	2016-Mar-31	EPI_ISL_220478	B/Stockholm/14/2016		Public Health Agency of Sweden
EPI753323	HA	Sweden	2016-Mar-29	EPI_ISL_220466	B/Sweden/19/2016		Public Health Agency of Sweden
EPI753291	HA	Sweden	2016-Feb-29	EPI_ISL_220462	B/Trollhattan/6/2016		Public Health Agency of Sweden
EPI753243	HA	Sweden	2016-Mar-09	EPI_ISL_220456	B/Sweden/17/2016		Public Health Agency of Sweden
EPI711665	HA	Sweden	2016-Jan-09	EPI_ISL_212184	B/Stockholm/4/2016		Public Health Agency of Sweden
EPI710028	HA	Sweden	2016-Jan-04	EPI_ISL_211874	B/Stockholm/1/2016		Public Health Agency of Sweden
EPI860194	HA	Sweden	2016-May-15	EPI_ISL_237915	B/Kungalv/9/2016		Public Health Agency of Sweden
EPI860190	HA	Sweden	2016-May-13	EPI_ISL_237914	B/Kungalv/8/2016		Public Health Agency of Sweden
EPI860174	HA	Sweden	2016-May-23	EPI_ISL_237912	B/Kungalv/21/2016		Public Health Agency of Sweden
EPI860166	HA	Sweden	2016-May-22	EPI_ISL_237911	B/Kungalv/20/2016		Public Health Agency of Sweden
EPI769635	HA	Sweden	2016-May-18	EPI_ISL_223679	B/Kungalv/6/2016		Public Health Agency of Sweden
EPI1081719	HA	Sweden	2016-May-18	EPI_ISL_223679	B/Kungalv/6/2016		Public Health Agency of Sweden
EPI769627	HA	Sweden	2016-May-17	EPI_ISL_223678	B/Kungalv/5/2016		Public Health Agency of Sweden
EPI861581	HA	France	2016-Oct-06	EPI_ISL_238604	B/Poitou_Charentes/2793/2016		Institut Pasteur
EPI824591	HA	France	2016-Mar-30	EPI_ISL_231996	B/Alsace/2136/2016		Institut Pasteur
EPI824588	HA	France	2016-Feb-29	EPI_ISL_231995	B/Franche_Comte/1168/2016		Institut Pasteur

## Sheet: 2016-NA Sequences
We gratefully acknowledge the authors, originating and submitting laboratories of the sequences from GISAID’s EpiFlu™ Database on which this research is based. The list is detailed below.
All submitters of data may be contacted directly via www.gisaid.org
Segment ID	Segment	Country	Collection date	Isolate-ID	Isolate name	Originating Lab	Submitting Lab	Authors
EPI3280505	NA	Germany	2016-Mar-22	EPI_ISL_19135514	B/Bayern/2016	Robert Koch Institute Nationales Referenzzentrum für Influenza	Institute of Virology, Münster	´Caliskan, Duygu Merve; Brunotte, Linda; Ludwig, Stephan; Wolf, Thorsten; Mellmann, Alexander´
EPI1030566	NA	United Kingdom	2016-Dec-14	EPI_ISL_270905	B/England/65080398/2016	UK Health Security Agency - Colindale	UK Health Security Agency - Colindale	Galiano,M.
EPI1030564	NA	United Kingdom	2016-Dec-13	EPI_ISL_270904	B/England/65080395/2016	UK Health Security Agency - Colindale	UK Health Security Agency - Colindale	Galiano,M.
EPI1029688	NA	United Kingdom	2016-Oct-11	EPI_ISL_270575	B/England/964/2016	UK Health Security Agency - Colindale	UK Health Security Agency - Colindale	Galiano,M.
EPI877508	NA	United Kingdom	2016-Feb-16	EPI_ISL_241244	B/England/763/2016	UK Health Security Agency - Colindale	UK Health Security Agency - Colindale	Galiano,M.
EPI877284	NA	United Kingdom	2016-Feb-02	EPI_ISL_241216	B/England/60600204/2016	UK Health Security Agency - Colindale	UK Health Security Agency - Colindale	Galiano,M.
EPI876639	NA	United Kingdom	2016-Jan-18	EPI_ISL_241135	B/England/726/2016	UK Health Security Agency - Colindale	UK Health Security Agency - Colindale	Galiano,M.
EPI876503	NA	United Kingdom	2016-Jan-11	EPI_ISL_241118	B/England/725/2016	UK Health Security Agency - Colindale	UK Health Security Agency - Colindale	Galiano,M.
EPI811830	NA	United Kingdom	2016-Mar-15	EPI_ISL_229982	B/England/61180160/2016	UK Health Security Agency - Colindale	UK Health Security Agency - Colindale	Galiano,M.
EPI811597	NA	United Kingdom	2016-Feb-04	EPI_ISL_229949	B/England/60620160/2016	UK Health Security Agency - Colindale	UK Health Security Agency - Colindale	Galiano,M.
EPI811585	NA	United Kingdom	2016-Feb-05	EPI_ISL_229947	B/England/729/2016	UK Health Security Agency - Colindale	UK Health Security Agency - Colindale	Galiano,M.
EPI931403	NA	Netherlands	2016-Dec-28	EPI_ISL_250936	B/Netherlands/3810/2016	National Institute for Public Health and the Environment (RIVM)	National Institute for Public Health and the Environment (RIVM)	A.Meijer, P.Overduin
EPI888412	NA	Netherlands	2016-Dec-06	EPI_ISL_241366	B/Netherlands/3402/2016	National Institute for Public Health and the Environment (RIVM)	National Institute for Public Health and the Environment (RIVM)	A.Meijer, P.Overduin
EPI873282	NA	Netherlands	2016-Nov-30	EPI_ISL_240592	B/Netherlands/3383/2016	National Institute for Public Health and the Environment (RIVM)	National Institute for Public Health and the Environment (RIVM)	A.Meijer, P.Overduin
EPI868720	NA	Netherlands	2016-Jan-26	EPI_ISL_239748	B/Netherlands/365/2016	National Institute for Public Health and the Environment (RIVM)	National Institute for Public Health and the Environment (RIVM)	A.Meijer, P.Overduin
EPI844476	NA	Netherlands	2016-Jan-26	EPI_ISL_235602	B/Netherlands/365/2016	National Institute for Public Health and the Environment (RIVM)	National Institute for Public Health and the Environment (RIVM)	A.Meijer, P.Overduin
EPI817060	NA	Netherlands	2016-Mar-08	EPI_ISL_230721	B/Netherlands/2304/2016	National Institute for Public Health and the Environment (RIVM)	National Institute for Public Health and the Environment (RIVM)	A.Meijer, P.Overduin
EPI920280	NA	Luxembourg	2016-Dec-27	EPI_ISL_249383	B/Luxembourg/16065508/2016	Laboratoire National de Santé	Laboratoire National de Santé
EPI920278	NA	Luxembourg	2016-Dec-15	EPI_ISL_249382	B/Luxembourg/16063551/2016	Laboratoire National de Santé	Laboratoire National de Santé
EPI920276	NA	Luxembourg	2016-Dec-15	EPI_ISL_249381	B/Luxembourg/16063550/2016	Laboratoire National de Santé	Laboratoire National de Santé
EPI1036505	NA	Sweden	2016-Dec-10	EPI_ISL_273325	B/Lund/4/2016	Public Health Agency of Sweden	Crick Worldwide Influenza Centre
EPI1036503	NA	Sweden	2016-Dec-08	EPI_ISL_273324	B/Helsingborg/1/2016	Public Health Agency of Sweden	Crick Worldwide Influenza Centre
EPI823811	NA	Sweden	2016-Jan-09	EPI_ISL_231697	B/Stockholm/4/2016	Public Health Agency of Sweden	Crick Worldwide Influenza Centre
EPI773841	NA	Sweden	2016-Mar-31	EPI_ISL_224618	B/Stockholm/14/2016	Public Health Agency of Sweden	Crick Worldwide Influenza Centre
EPI916721	NA	Norway	2016-Dec-02	EPI_ISL_248722	B/Norway/4811/2016	WHO National Influenza Centre	Crick Worldwide Influenza Centre
EPI916679	NA	Norway	2016-Dec-10	EPI_ISL_248703	B/Norway/4958/2016	WHO National Influenza Centre	Crick Worldwide Influenza Centre
EPI916677	NA	Norway	2016-Nov-24	EPI_ISL_248702	B/Norway/4872/2016	WHO National Influenza Centre	Crick Worldwide Influenza Centre
EPI916673	NA	Norway	2016-Nov-29	EPI_ISL_248700	B/Norway/4854/2016	WHO National Influenza Centre	Crick Worldwide Influenza Centre
EPI916668	NA	Norway	2016-Nov-28	EPI_ISL_248697	B/Norway/4783/2016	WHO National Influenza Centre	Crick Worldwide Influenza Centre
EPI823809	NA	Norway	2016-May-26	EPI_ISL_231696	B/Norway/3694/2016	WHO National Influenza Centre	Crick Worldwide Influenza Centre
EPI986236	NA	Luxembourg	2016-Dec-15	EPI_ISL_261268	B/Luxembourg/63550/2016	Laboratoire National de Sante	Crick Worldwide Influenza Centre
EPI916664	NA	Luxembourg	2016-Dec-27	EPI_ISL_248695	B/Luxembourg/65508/2016	Laboratoire National de Sante	Crick Worldwide Influenza Centre
EPI916662	NA	Latvia	2016-Dec-27	EPI_ISL_248694	B/Latvia/12-067257/2016	State Agency, Infectology Center of Latvia	Crick Worldwide Influenza Centre
EPI916660	NA	Latvia	2016-Dec-28	EPI_ISL_248693	B/Latvia/12-064992/2016	State Agency, Infectology Center of Latvia	Crick Worldwide Influenza Centre
EPI916658	NA	Latvia	2016-Dec-23	EPI_ISL_248692	B/Latvia/12-059779/2016	State Agency, Infectology Center of Latvia	Crick Worldwide Influenza Centre
EPI773378	NA	Slovakia	2016-Mar-22	EPI_ISL_224413	B/Poprad/320/2016	National Public Health Institute of Slovakia	Crick Worldwide Influenza Centre
EPI773372	NA	Slovakia	2016-Mar-03	EPI_ISL_224410	B/Partizanske/246/2016	National Public Health Institute of Slovakia	Crick Worldwide Influenza Centre
EPI773316	NA	Slovakia	2016-Apr-08	EPI_ISL_224382	B/Bratislava/351/2016	National Public Health Institute of Slovakia	Crick Worldwide Influenza Centre
EPI986290	NA	Slovenia	2016-Dec-21	EPI_ISL_261295	B/Slovenia/2666/2016	Laboratory for Virology, National Institute of Public Health	Crick Worldwide Influenza Centre
EPI986288	NA	Slovenia	2016-Dec-19	EPI_ISL_261294	B/Slovenia/2649/2016	Laboratory for Virology, National Institute of Public Health	Crick Worldwide Influenza Centre
EPI986286	NA	Slovenia	2016-Dec-14	EPI_ISL_261293	B/Slovenia/2604/2016	Laboratory for Virology, National Institute of Public Health	Crick Worldwide Influenza Centre
EPI916693	NA	Slovenia	2016-Dec-22	EPI_ISL_248710	B/Slovenia/2727/2016	Laboratory for Virology, National Institute of Public Health	Crick Worldwide Influenza Centre
EPI773825	NA	Slovenia	2016-Apr-11	EPI_ISL_224610	B/Slovenia/1471/2016	Laboratory for Virology, National Institute of Public Health	Crick Worldwide Influenza Centre
EPI773777	NA	Iceland	2016-Apr-10	EPI_ISL_224586	B/Iceland/49/2016	Landspitali - University Hospital	Crick Worldwide Influenza Centre
EPI773773	NA	Iceland	2016-Feb-19	EPI_ISL_224584	B/Iceland/25/2016	Landspitali - University Hospital	Crick Worldwide Influenza Centre
EPI699502	NA	Iceland	2016-Jan-11	EPI_ISL_208157	B/Iceland/3/2016 (567)	Landspitali - University Hospital	Crick Worldwide Influenza Centre
EPI773356	NA	Italy	2016-Feb-22	EPI_ISL_224402	B/Milano/101/2016	Istituto Superiore di Sanità	Crick Worldwide Influenza Centre
EPI823895	NA	Czech Republic	2016-Mar-01	EPI_ISL_231739	B/Czech Republic/87/2016	National Institute of Public Health	Crick Worldwide Influenza Centre
EPI769647	NA	Romania	2016-Mar-15	EPI_ISL_223682	B/Bucuresti/194094/2016	Cantacuzino Institute	Crick Worldwide Influenza Centre
EPI780202	NA	Russian Federation	2016-Feb-19	EPI_ISL_225846	B/Moscow/3/2016	Ivanovsky Research Institute of Virology RAMS	Crick Worldwide Influenza Centre
EPI916614	NA	Finland	2016-Nov-15	EPI_ISL_248670	B/Finland/657/2016	Finnish Institute for Health and Welfare, THL	Crick Worldwide Influenza Centre
EPI916610	NA	Croatia	2016-Dec-24	EPI_ISL_248668	B/Croatia/4008/2016	Croatian Institute of Public Health	Crick Worldwide Influenza Centre
EPI986282	NA	Germany	2016-Nov-21	EPI_ISL_261291	B/Sachsen/74/2016	Robert Koch Institute Nationales Referenzzentrum für Influenza	Crick Worldwide Influenza Centre
EPI758844	NA	Germany	2016-Feb-15	EPI_ISL_221377	B/Rheinland-Pfalz/4/2016	Robert Koch Institute Nationales Referenzzentrum für Influenza	Crick Worldwide Influenza Centre
EPI758842	NA	Germany	2016-Feb-22	EPI_ISL_221376	B/Nordrhein-Westfalen/26/2016	Robert Koch Institute Nationales Referenzzentrum für Influenza	Crick Worldwide Influenza Centre
EPI758820	NA	Germany	2016-Mar-08	EPI_ISL_221365	B/Brandenburg/17/2016	Robert Koch Institute Nationales Referenzzentrum für Influenza	Crick Worldwide Influenza Centre
EPI758816	NA	Germany	2016-Feb-22	EPI_ISL_221363	B/Berlin/25/2016	Robert Koch Institute Nationales Referenzzentrum für Influenza	Crick Worldwide Influenza Centre
EPI758814	NA	Germany	2016-Feb-22	EPI_ISL_221362	B/Berlin/16/2016	Robert Koch Institute Nationales Referenzzentrum für Influenza	Crick Worldwide Influenza Centre
EPI758812	NA	Germany	2016-Feb-29	EPI_ISL_221361	B/Bayern/5/2016	Robert Koch Institute Nationales Referenzzentrum für Influenza	Crick Worldwide Influenza Centre
EPI731439	NA	Germany	2016-Jan-25	EPI_ISL_215959	B/Rheinland-Pfalz/1/2016	Robert Koch Institute Nationales Referenzzentrum für Influenza	Crick Worldwide Influenza Centre
EPI731411	NA	Germany	2016-Jan-18	EPI_ISL_215945	B/Hamburg/1/2016	Robert Koch Institute Nationales Referenzzentrum für Influenza	Crick Worldwide Influenza Centre
EPI986178	NA	Denmark	2016-Oct-06	EPI_ISL_261239	B/Denmark/48/2016	Statens Serum Institute	Crick Worldwide Influenza Centre
EPI916612	NA	Denmark	2016-Oct-07	EPI_ISL_248669	B/Denmark/36/2016	Statens Serum Institute	Crick Worldwide Influenza Centre
EPI916699	NA	Switzerland	2016-Dec-06	EPI_ISL_248713	B/Switzerland/19309131/2016	Swiss National Reference Centre for Influenza	Crick Worldwide Influenza Centre
EPI859164	NA	France	2016-Mar-24	EPI_ISL_237714	B/Lyon/1375/2016	CNR Virus des Infections Respiratoires - France SUD	Crick Worldwide Influenza Centre
EPI859108	NA	United Kingdom	2016-Apr-24	EPI_ISL_237685	B/England/941/2016	UK Health Security Agency - Colindale	Crick Worldwide Influenza Centre
EPI859098	NA	United Kingdom	2016-Apr-15	EPI_ISL_237680	B/England/913/2016	UK Health Security Agency - Colindale	Crick Worldwide Influenza Centre
EPI859096	NA	United Kingdom	2016-Feb-05	EPI_ISL_237679	B/England/729/2016	UK Health Security Agency - Colindale	Crick Worldwide Influenza Centre
EPI824794	NA	Spain	2016-Mar-02	EPI_ISL_232055	B/Tarragona/0655559NS/2016	Hospital Clínic	Hospital Clínic de Barcelona	Mosquera, MM.; De Molina, P.; Isanta, R.; Marcos, MA.; Vila, J.
EPI899079	NA	Finland	2016-Dec-08	EPI_ISL_245304	B/Finland/676/2016	Finnish Institute for Health and Welfare, THL	Finnish Institute for Health and Welfare, THL	Ikonen,N; Haveri,A
EPI873639	NA	Finland	2016-Nov-15	EPI_ISL_240689	B/Finland/657/2016	Finnish Institute for Health and Welfare, THL	Finnish Institute for Health and Welfare, THL	Ikonen,N; Haveri,A
EPI826008	NA	Russian Federation	2016-Jan-07	EPI_ISL_232266	B/St. Petersburg/36/2016	Russian Academy of Medical Sciences	Centers for Disease Control and Prevention
EPI826000	NA	Russian Federation	2016-Jan-07	EPI_ISL_232265	B/St. Petersburg/36/2016	Russian Academy of Medical Sciences	Centers for Disease Control and Prevention
EPI988138	NA	Sweden	2016-Dec-29	EPI_ISL_261669	B/Visby/1/2016		Public Health Agency of Sweden
EPI946075	NA	Sweden	2016-Dec-10	EPI_ISL_253867	B/Lund/4/2016		Public Health Agency of Sweden
EPI946066	NA	Sweden	2016-Dec-08	EPI_ISL_253866	B/Helsingborg/1/2016		Public Health Agency of Sweden
EPI888106	NA	Sweden	2016-Dec-10	EPI_ISL_242906	B/Stockholm/18/2016		Public Health Agency of Sweden
EPI867327	NA	Sweden	2016-Nov-09	EPI_ISL_239533	B/Boras/1/2016		Public Health Agency of Sweden
EPI860227	NA	Sweden	2016-May-17	EPI_ISL_237919	B/Kungalv/13/2016		Public Health Agency of Sweden
EPI860217	NA	Sweden	2016-May-17	EPI_ISL_237918	B/Kungalv/12/2016		Public Health Agency of Sweden
EPI860209	NA	Sweden	2016-May-17	EPI_ISL_237917	B/Kungalv/11/2016		Public Health Agency of Sweden
EPI860201	NA	Sweden	2016-Apr-30	EPI_ISL_237916	B/Kungalv/10/2016		Public Health Agency of Sweden
EPI860181	NA	Sweden	2016-May-16	EPI_ISL_237913	B/Kungalv/7/2016		Public Health Agency of Sweden
EPI860157	NA	Sweden	2016-May-22	EPI_ISL_237910	B/Kungalv/19/2016		Public Health Agency of Sweden
EPI860149	NA	Sweden	2016-May-20	EPI_ISL_237909	B/Kungalv/18/2016		Public Health Agency of Sweden
EPI860141	NA	Sweden	2016-May-19	EPI_ISL_237908	B/Kungalv/16/2016		Public Health Agency of Sweden
EPI860133	NA	Sweden	2016-May-18	EPI_ISL_237907	B/Kungalv/15/2016		Public Health Agency of Sweden
EPI860125	NA	Sweden	2016-May-18	EPI_ISL_237906	B/Kungalv/14/2016		Public Health Agency of Sweden
EPI842805	NA	Sweden	2016-Oct-01	EPI_ISL_235392	B/Stockholm/17/2016		Public Health Agency of Sweden
EPI842797	NA	Sweden	2016-Sep-28	EPI_ISL_235391	B/Kristianstad/1/2016		Public Health Agency of Sweden
EPI769618	NA	Sweden	2016-Apr-27	EPI_ISL_223677	B/Kungalv/3/2016		Public Health Agency of Sweden
EPI769610	NA	Sweden	2016-May-09	EPI_ISL_223676	B/Kungalv/2/2016		Public Health Agency of Sweden
EPI769602	NA	Sweden	2016-May-05	EPI_ISL_223675	B/Kungalv/1/2016		Public Health Agency of Sweden
EPI753415	NA	Sweden	2016-Mar-31	EPI_ISL_220478	B/Stockholm/14/2016		Public Health Agency of Sweden
EPI753322	NA	Sweden	2016-Mar-29	EPI_ISL_220466	B/Sweden/19/2016		Public Health Agency of Sweden
EPI753290	NA	Sweden	2016-Feb-29	EPI_ISL_220462	B/Trollhattan/6/2016		Public Health Agency of Sweden
EPI753242	NA	Sweden	2016-Mar-09	EPI_ISL_220456	B/Sweden/17/2016		Public Health Agency of Sweden
EPI711664	NA	Sweden	2016-Jan-09	EPI_ISL_212184	B/Stockholm/4/2016		Public Health Agency of Sweden
EPI860193	NA	Sweden	2016-May-15	EPI_ISL_237915	B/Kungalv/9/2016		Public Health Agency of Sweden
EPI1083524	NA	Sweden	2016-May-15	EPI_ISL_237915	B/Kungalv/9/2016		Public Health Agency of Sweden
EPI860189	NA	Sweden	2016-May-13	EPI_ISL_237914	B/Kungalv/8/2016		Public Health Agency of Sweden
EPI860173	NA	Sweden	2016-May-23	EPI_ISL_237912	B/Kungalv/21/2016		Public Health Agency of Sweden
EPI860165	NA	Sweden	2016-May-22	EPI_ISL_237911	B/Kungalv/20/2016		Public Health Agency of Sweden
EPI769634	NA	Sweden	2016-May-18	EPI_ISL_223679	B/Kungalv/6/2016		Public Health Agency of Sweden
EPI769626	NA	Sweden	2016-May-17	EPI_ISL_223678	B/Kungalv/5/2016		Public Health Agency of Sweden
EPI861580	NA	France	2016-Oct-06	EPI_ISL_238604	B/Poitou_Charentes/2793/2016		Institut Pasteur
EPI824590	NA	France	2016-Mar-30	EPI_ISL_231996	B/Alsace/2136/2016		Institut Pasteur
EPI824587	NA	France	2016-Feb-29	EPI_ISL_231995	B/Franche_Comte/1168/2016		Institut Pasteur

## Sheet: 2018-HA Sequences
We gratefully acknowledge the authors, originating and submitting laboratories of the sequences from GISAID’s EpiFlu™ Database on which this research is based. The list is detailed below.
All submitters of data may be contacted directly via www.gisaid.org
Segment ID	Segment	Country	Collection date	Isolate-ID	Isolate name	Originating Lab	Submitting Lab	Authors
EPI3280530	HA	Germany	2018-Feb-28	EPI_ISL_19135532	B/Muenster/341/2018	Institute of Clinical Virology	Institute of Virology, Münster	´Caliskan, Duygu Merve; Brunotte, Linda; Ludwig, Stephan; Kühn, Joachim; Voskort, Maik; Mellmann, Alexander´
EPI3280522	HA	Germany	2018-Feb-23	EPI_ISL_19135528	B/Muenster/338/2018	Institute of Clinical Virology	Institute of Virology, Münster	´Caliskan, Duygu Merve; Brunotte, Linda; Ludwig, Stephan; Kühn, Joachim; Voskort, Maik; Mellmann, Alexander´
EPI3280511	HA	Germany	2018-Feb-22	EPI_ISL_19135525	B/Muenster/337/2018	Institute of Clinical Virology	Institute of Virology, Münster	´Caliskan, Duygu Merve; Brunotte, Linda; Ludwig, Stephan; Kühn, Joachim; Voskort, Maik; Mellmann, Alexander´
EPI1241594	HA	Germany	2018-Jan-22	EPI_ISL_311939	B/Berlin/16/2018	Robert Koch Institute Nationales Referenzzentrum für Influenza	Crick Worldwide Influenza Centre
EPI1230940	HA	Germany	2018-Mar-01	EPI_ISL_310016	B/Sachsen-Anhalt/66/2018	Robert Koch Institute Nationales Referenzzentrum für Influenza	Crick Worldwide Influenza Centre
EPI1230932	HA	Germany	2018-Mar-20	EPI_ISL_310012	B/Nordrhein-Westfalen/91/2018	Robert Koch Institute Nationales Referenzzentrum für Influenza	Crick Worldwide Influenza Centre
EPI1230928	HA	Germany	2018-Feb-12	EPI_ISL_310010	B/Niedersachsen/78/2018	Robert Koch Institute Nationales Referenzzentrum für Influenza	Crick Worldwide Influenza Centre
EPI1230876	HA	Germany	2018-Apr-09	EPI_ISL_309984	B/Bayern/99/2018	Robert Koch Institute Nationales Referenzzentrum für Influenza	Crick Worldwide Influenza Centre
EPI1230874	HA	Germany	2018-Feb-19	EPI_ISL_309983	B/Bayern/64/2018	Robert Koch Institute Nationales Referenzzentrum für Influenza	Crick Worldwide Influenza Centre
EPI1223401	HA	Germany	2018-Jan-29	EPI_ISL_308673	B/Rheinland-Pfalz/15/2018	Robert Koch Institute Nationales Referenzzentrum für Influenza	Crick Worldwide Influenza Centre
EPI1223399	HA	Germany	2018-Jan-30	EPI_ISL_308672	B/Hessen/12/2018	Robert Koch Institute Nationales Referenzzentrum für Influenza	Crick Worldwide Influenza Centre
EPI1223387	HA	Germany	2018-Jan-29	EPI_ISL_308666	B/Niedersachsen/39/2018	Robert Koch Institute Nationales Referenzzentrum für Influenza	Crick Worldwide Influenza Centre
EPI1223353	HA	Germany	2018-Jan-29	EPI_ISL_308649	B/Saarland/3/2018	Robert Koch Institute Nationales Referenzzentrum für Influenza	Crick Worldwide Influenza Centre
EPI1223347	HA	Germany	2018-Jan-24	EPI_ISL_308646	B/Berlin/8/2018	Robert Koch Institute Nationales Referenzzentrum für Influenza	Crick Worldwide Influenza Centre
EPI1223345	HA	Germany	2018-Jan-29	EPI_ISL_308645	B/Bayern/29/2018	Robert Koch Institute Nationales Referenzzentrum für Influenza	Crick Worldwide Influenza Centre
EPI1223341	HA	Germany	2018-Jan-22	EPI_ISL_308643	B/Nordrhein-Westfalen/28/2018	Robert Koch Institute Nationales Referenzzentrum für Influenza	Crick Worldwide Influenza Centre
EPI1237193	HA	Germany	2018-Apr-09	EPI_ISL_311296	B/Bayern/99/2018		Robert Koch Institute Nationales Referenzzentrum für Influenza
EPI1237191	HA	Germany	2018-Mar-29	EPI_ISL_311294	B/Nordrhein-Westfalen/97/2018		Robert Koch Institute Nationales Referenzzentrum für Influenza
EPI1237190	HA	Germany	2018-Feb-21	EPI_ISL_311293	B/Bayern/59/2018		Robert Koch Institute Nationales Referenzzentrum für Influenza
EPI1215641	HA	Germany	2018-Mar-26	EPI_ISL_307070	B/Rheinland-Pfalz/47/2018		Robert Koch Institute Nationales Referenzzentrum für Influenza
EPI1215639	HA	Germany	2018-Mar-21	EPI_ISL_307068	B/Niedersachsen/117/2018		Robert Koch Institute Nationales Referenzzentrum für Influenza
EPI1213981	HA	Germany	2018-Feb-20	EPI_ISL_306679	B/Baden-Wuerttemberg/163/2018		Robert Koch Institute Nationales Referenzzentrum für Influenza
EPI1213584	HA	Germany	2018-Mar-19	EPI_ISL_306557	B/Berlin/56/2018		Robert Koch Institute Nationales Referenzzentrum für Influenza
EPI1213582	HA	Germany	2018-Mar-15	EPI_ISL_306555	B/Hamburg/14/2018		Robert Koch Institute Nationales Referenzzentrum für Influenza
EPI1213581	HA	Germany	2018-Mar-12	EPI_ISL_306554	B/Niedersachsen/138/2018		Robert Koch Institute Nationales Referenzzentrum für Influenza
EPI1213580	HA	Germany	2018-Mar-13	EPI_ISL_306553	B/Brandenburg/42/2018		Robert Koch Institute Nationales Referenzzentrum für Influenza
EPI1213579	HA	Germany	2018-Mar-12	EPI_ISL_306552	B/Thueringen/47/2018		Robert Koch Institute Nationales Referenzzentrum für Influenza
EPI1213577	HA	Germany	2018-Mar-12	EPI_ISL_306550	B/Nordrhein-Westfalen/102/2018		Robert Koch Institute Nationales Referenzzentrum für Influenza
EPI1213575	HA	Germany	2018-Mar-06	EPI_ISL_306548	B/Sachsen/131/2018		Robert Koch Institute Nationales Referenzzentrum für Influenza
EPI1213573	HA	Germany	2018-Mar-01	EPI_ISL_306546	B/Hessen/50/2018		Robert Koch Institute Nationales Referenzzentrum für Influenza
EPI1213567	HA	Germany	2018-Feb-23	EPI_ISL_306540	B/Nordrhein-Westfalen/69/2018		Robert Koch Institute Nationales Referenzzentrum für Influenza
EPI1213566	HA	Germany	2018-Feb-19	EPI_ISL_306539	B/Nordrhein-Westfalen/100/2018		Robert Koch Institute Nationales Referenzzentrum für Influenza
EPI1213565	HA	Germany	2018-Feb-22	EPI_ISL_306538	B/Brandenburg/25/2018		Robert Koch Institute Nationales Referenzzentrum für Influenza
EPI1213562	HA	Germany	2018-Feb-19	EPI_ISL_306535	B/Nordrhein-Westfalen/98/2018		Robert Koch Institute Nationales Referenzzentrum für Influenza
EPI1213561	HA	Germany	2018-Feb-20	EPI_ISL_306534	B/Bayern/96/2018		Robert Koch Institute Nationales Referenzzentrum für Influenza
EPI1213560	HA	Germany	2018-Feb-19	EPI_ISL_306533	B/Bayern/64/2018		Robert Koch Institute Nationales Referenzzentrum für Influenza
EPI1213559	HA	Germany	2018-Feb-16	EPI_ISL_306532	B/Nordrhein-Westfalen/56/2018		Robert Koch Institute Nationales Referenzzentrum für Influenza
EPI1202830	HA	Germany	2018-Feb-14	EPI_ISL_304450	B/Hamburg/8/2018		Robert Koch Institute Nationales Referenzzentrum für Influenza
EPI1202829	HA	Germany	2018-Feb-14	EPI_ISL_304449	B/Nordrhein-Westfalen/80/2018		Robert Koch Institute Nationales Referenzzentrum für Influenza
EPI1202828	HA	Germany	2018-Feb-13	EPI_ISL_304448	B/Nordrhein-Westfalen/79/2018		Robert Koch Institute Nationales Referenzzentrum für Influenza
EPI1202827	HA	Germany	2018-Feb-13	EPI_ISL_304447	B/Sachsen/59/2018		Robert Koch Institute Nationales Referenzzentrum für Influenza
EPI1202826	HA	Germany	2018-Feb-12	EPI_ISL_304446	B/Schleswig-Holstein/7/2018		Robert Koch Institute Nationales Referenzzentrum für Influenza
EPI1193864	HA	Germany	2018-Jan-22	EPI_ISL_302559	B/Berlin/16/2018		Robert Koch Institute Nationales Referenzzentrum für Influenza
EPI1190007	HA	Germany	2018-Jan-18	EPI_ISL_301691	B/Bayern/27/2018		Robert Koch Institute Nationales Referenzzentrum für Influenza
EPI1190006	HA	Germany	2018-Jan-22	EPI_ISL_301690	B/Niedersachsen/31/2018		Robert Koch Institute Nationales Referenzzentrum für Influenza
EPI1189988	HA	Germany	2018-Feb-12	EPI_ISL_301672	B/Bremen/7/2018		Robert Koch Institute Nationales Referenzzentrum für Influenza
EPI1189987	HA	Germany	2018-Feb-12	EPI_ISL_301671	B/Nordrhein-Westfalen/41/2018		Robert Koch Institute Nationales Referenzzentrum für Influenza
EPI1189986	HA	Germany	2018-Feb-06	EPI_ISL_301670	B/Bayern/63/2018		Robert Koch Institute Nationales Referenzzentrum für Influenza
EPI1189985	HA	Germany	2018-Feb-06	EPI_ISL_301669	B/Bayern/62/2018		Robert Koch Institute Nationales Referenzzentrum für Influenza
EPI1189984	HA	Germany	2018-Feb-05	EPI_ISL_301668	B/Thueringen/21/2018		Robert Koch Institute Nationales Referenzzentrum für Influenza
EPI1189983	HA	Germany	2018-Feb-05	EPI_ISL_301667	B/Brandenburg/14/2018		Robert Koch Institute Nationales Referenzzentrum für Influenza
EPI1189982	HA	Germany	2018-Jan-31	EPI_ISL_301666	B/Sachsen-Anhalt/17/2018		Robert Koch Institute Nationales Referenzzentrum für Influenza
EPI1189981	HA	Germany	2018-Feb-01	EPI_ISL_301665	B/Bayern/61/2018		Robert Koch Institute Nationales Referenzzentrum für Influenza
EPI1189980	HA	Germany	2018-Jan-29	EPI_ISL_301664	B/Hessen/27/2018		Robert Koch Institute Nationales Referenzzentrum für Influenza
EPI1189978	HA	Germany	2018-Jan-29	EPI_ISL_301662	B/Nordrhein-Westfalen/57/2018		Robert Koch Institute Nationales Referenzzentrum für Influenza
EPI1189977	HA	Germany	2018-Jan-26	EPI_ISL_301661	B/Bayern/60/2018		Robert Koch Institute Nationales Referenzzentrum für Influenza
EPI1189975	HA	Germany	2018-Jan-23	EPI_ISL_301659	B/Hessen/26/2018		Robert Koch Institute Nationales Referenzzentrum für Influenza
EPI1189974	HA	Germany	2018-Jan-23	EPI_ISL_301658	B/Rheinland-Pfalz/10/2018		Robert Koch Institute Nationales Referenzzentrum für Influenza
EPI1189973	HA	Germany	2018-Jan-23	EPI_ISL_301657	B/Nordrhein-Westfalen/23/2018		Robert Koch Institute Nationales Referenzzentrum für Influenza
EPI1189972	HA	Germany	2018-Jan-22	EPI_ISL_301656	B/Baden-Wuerttemberg/37/2018		Robert Koch Institute Nationales Referenzzentrum für Influenza
EPI1176785	HA	Germany	2018-Jan-17	EPI_ISL_298751	B/Nordrhein-Westfalen/35/2018		Robert Koch Institute Nationales Referenzzentrum für Influenza	Duwe S, Wedde M
EPI1176773	HA	Germany	2018-Jan-15	EPI_ISL_298745	B/Bayern/15/2018		Robert Koch Institute Nationales Referenzzentrum für Influenza
EPI1176767	HA	Germany	2018-Jan-15	EPI_ISL_298742	B/Nordrhein-Westfalen/14/2018		Robert Koch Institute Nationales Referenzzentrum für Influenza
EPI1153403	HA	Germany	2018-Jan-05	EPI_ISL_293975	B/Rheinland-Pfalz/9/2018		Robert Koch Institute Nationales Referenzzentrum für Influenza
EPI1153402	HA	Germany	2018-Jan-05	EPI_ISL_293974	B/Rheinland-Pfalz/8/2018		Robert Koch Institute Nationales Referenzzentrum für Influenza
EPI1153399	HA	Germany	2018-Jan-12	EPI_ISL_293971	B/Rheinland-Pfalz/3/2018		Robert Koch Institute Nationales Referenzzentrum für Influenza
EPI1153396	HA	Germany	2018-Jan-12	EPI_ISL_293968	B/Bayern/8/2018		Robert Koch Institute Nationales Referenzzentrum für Influenza
EPI1153394	HA	Germany	2018-Jan-08	EPI_ISL_293966	B/Niedersachsen/3/2018		Robert Koch Institute Nationales Referenzzentrum für Influenza
EPI1153391	HA	Germany	2018-Jan-04	EPI_ISL_293963	B/Brandenburg/1/2018		Robert Koch Institute Nationales Referenzzentrum für Influenza
EPI1153390	HA	Germany	2018-Jan-05	EPI_ISL_293962	B/Rheinland-Pfalz/7/2018		Robert Koch Institute Nationales Referenzzentrum für Influenza
EPI1153389	HA	Germany	2018-Jan-03	EPI_ISL_293961	B/Bayern/3/2018		Robert Koch Institute Nationales Referenzzentrum für Influenza
EPI1153386	HA	Germany	2018-Jan-03	EPI_ISL_293958	B/Nordrhein-Westfalen/2/2018		Robert Koch Institute Nationales Referenzzentrum für Influenza
EPI1153385	HA	Germany	2018-Jan-02	EPI_ISL_293957	B/Nordrhein-Westfalen/3/2018		Robert Koch Institute Nationales Referenzzentrum für Influenza
EPI1542076	HA	Germany	2018-Mar-01	EPI_ISL_376928	B/Germany/7491/2018			Gruner,W.E.; Fries,A.C.; Garrett,C.M.; Powell,M.L.; Minnich,D.E.; Couch,M.R.; Hanson,J.F.; DeMarcus,L.S.; Crum,M.E.; Bogue,A.L.; Federinko,S.P.; Macias,E.A.; West,C.A.; Poel,J.R.
EPI1542075	HA	Germany	2018-Mar-22	EPI_ISL_376927	B/Germany/7490/2018			Gruner,W.E.; Fries,A.C.; Garrett,C.M.; Powell,M.L.; Minnich,D.E.; Couch,M.R.; Hanson,J.F.; DeMarcus,L.S.; Crum,M.E.; Bogue,A.L.; Federinko,S.P.; Macias,E.A.; West,C.A.; Poel,J.R.
EPI1541754	HA	Germany	2018-Mar-16	EPI_ISL_376895	B/Germany/7458/2018			Gruner,W.E.; Fries,A.C.; Garrett,C.M.; Powell,M.L.; Minnich,D.E.; Couch,M.R.; Hanson,J.F.; DeMarcus,L.S.; Crum,M.E.; Bogue,A.L.; Federinko,S.P.; Macias,E.A.; West,C.A.; Poel,J.R.
EPI1541753	HA	Germany	2018-Mar-15	EPI_ISL_376894	B/Germany/7457/2018			Gruner,W.E.; Fries,A.C.; Garrett,C.M.; Powell,M.L.; Minnich,D.E.; Couch,M.R.; Hanson,J.F.; DeMarcus,L.S.; Crum,M.E.; Bogue,A.L.; Federinko,S.P.; Macias,E.A.; West,C.A.; Poel,J.R.
EPI1541752	HA	Germany	2018-Mar-28	EPI_ISL_376893	B/Germany/7456/2018			Gruner,W.E.; Fries,A.C.; Garrett,C.M.; Powell,M.L.; Minnich,D.E.; Couch,M.R.; Hanson,J.F.; DeMarcus,L.S.; Crum,M.E.; Bogue,A.L.; Federinko,S.P.; Macias,E.A.; West,C.A.; Poel,J.R.
EPI1541751	HA	Germany	2018-Mar-25	EPI_ISL_376892	B/Germany/7455/2018			Gruner,W.E.; Fries,A.C.; Garrett,C.M.; Powell,M.L.; Minnich,D.E.; Couch,M.R.; Hanson,J.F.; DeMarcus,L.S.; Crum,M.E.; Bogue,A.L.; Federinko,S.P.; Macias,E.A.; West,C.A.; Poel,J.R.
EPI1541750	HA	Germany	2018-Mar-12	EPI_ISL_376891	B/Germany/7454/2018			Gruner,W.E.; Fries,A.C.; Garrett,C.M.; Powell,M.L.; Minnich,D.E.; Couch,M.R.; Hanson,J.F.; DeMarcus,L.S.; Crum,M.E.; Bogue,A.L.; Federinko,S.P.; Macias,E.A.; West,C.A.; Poel,J.R.
EPI1541749	HA	Germany	2018-Mar-16	EPI_ISL_376890	B/Germany/7453/2018			Gruner,W.E.; Fries,A.C.; Garrett,C.M.; Powell,M.L.; Minnich,D.E.; Couch,M.R.; Hanson,J.F.; DeMarcus,L.S.; Crum,M.E.; Bogue,A.L.; Federinko,S.P.; Macias,E.A.; West,C.A.; Poel,J.R.
EPI1541748	HA	Germany	2018-Feb-20	EPI_ISL_376889	B/Germany/7452/2018			Gruner,W.E.; Fries,A.C.; Garrett,C.M.; Powell,M.L.; Minnich,D.E.; Couch,M.R.; Hanson,J.F.; DeMarcus,L.S.; Crum,M.E.; Bogue,A.L.; Federinko,S.P.; Macias,E.A.; West,C.A.; Poel,J.R.
EPI1541747	HA	Germany	2018-Feb-21	EPI_ISL_376888	B/Germany/7451/2018			Gruner,W.E.; Fries,A.C.; Garrett,C.M.; Powell,M.L.; Minnich,D.E.; Couch,M.R.; Hanson,J.F.; DeMarcus,L.S.; Crum,M.E.; Bogue,A.L.; Federinko,S.P.; Macias,E.A.; West,C.A.; Poel,J.R.
EPI1541746	HA	Germany	2018-Feb-21	EPI_ISL_376887	B/Germany/7450/2018			Gruner,W.E.; Fries,A.C.; Garrett,C.M.; Powell,M.L.; Minnich,D.E.; Couch,M.R.; Hanson,J.F.; DeMarcus,L.S.; Crum,M.E.; Bogue,A.L.; Federinko,S.P.; Macias,E.A.; West,C.A.; Poel,J.R.
EPI1541745	HA	Germany	2018-Jan-22	EPI_ISL_376886	B/Germany/7449/2018			Gruner,W.E.; Fries,A.C.; Garrett,C.M.; Powell,M.L.; Minnich,D.E.; Couch,M.R.; Hanson,J.F.; DeMarcus,L.S.; Crum,M.E.; Bogue,A.L.; Federinko,S.P.; Macias,E.A.; West,C.A.; Poel,J.R.
EPI1541744	HA	Germany	2018-Jan-31	EPI_ISL_376885	B/Germany/7448/2018			Gruner,W.E.; Fries,A.C.; Garrett,C.M.; Powell,M.L.; Minnich,D.E.; Couch,M.R.; Hanson,J.F.; DeMarcus,L.S.; Crum,M.E.; Bogue,A.L.; Federinko,S.P.; Macias,E.A.; West,C.A.; Poel,J.R.
EPI1538585	HA	Germany	2018-Mar-07	EPI_ISL_376430	B/Germany/7058/2018			Gruner,W.E.; Fries,A.C.; Garrett,C.M.; Powell,M.L.; Minnich,D.E.; Couch,M.R.; Hanson,J.F.; DeMarcus,L.S.; Crum,M.E.; Bogue,A.L.; Federinko,S.P.; Macias,E.A.; West,C.A.; Poel,J.R.
EPI1530785	HA	Germany	2018-Mar-12	EPI_ISL_373130	B/Germany/7282/2018			Gruner,W.E.; Fries,A.C.; Garrett,C.M.; Powell,M.L.; Minnich,D.E.; Couch,M.R.; Hanson,J.F.; DeMarcus,L.S.; Crum,M.E.; Bogue,A.L.; Federinko,S.P.; Macias,E.A.; West,C.A.; Poel,J.R.
EPI1530784	HA	Germany	2018-Jan-22	EPI_ISL_373129	B/Germany/7281/2018			Gruner,W.E.; Fries,A.C.; Garrett,C.M.; Powell,M.L.; Minnich,D.E.; Couch,M.R.; Hanson,J.F.; DeMarcus,L.S.; Crum,M.E.; Bogue,A.L.; Federinko,S.P.; Macias,E.A.; West,C.A.; Poel,J.R.
EPI1530783	HA	Germany	2018-Feb-20	EPI_ISL_373128	B/Germany/7280/2018			Gruner,W.E.; Fries,A.C.; Garrett,C.M.; Powell,M.L.; Minnich,D.E.; Couch,M.R.; Hanson,J.F.; DeMarcus,L.S.; Crum,M.E.; Bogue,A.L.; Federinko,S.P.; Macias,E.A.; West,C.A.; Poel,J.R.
EPI1530782	HA	Germany	2018-Feb-06	EPI_ISL_373127	B/Germany/7279/2018			Gruner,W.E.; Fries,A.C.; Garrett,C.M.; Powell,M.L.; Minnich,D.E.; Couch,M.R.; Hanson,J.F.; DeMarcus,L.S.; Crum,M.E.; Bogue,A.L.; Federinko,S.P.; Macias,E.A.; West,C.A.; Poel,J.R.
EPI1530781	HA	Germany	2018-Jan-23	EPI_ISL_373126	B/Germany/7278/2018			Gruner,W.E.; Fries,A.C.; Garrett,C.M.; Powell,M.L.; Minnich,D.E.; Couch,M.R.; Hanson,J.F.; DeMarcus,L.S.; Crum,M.E.; Bogue,A.L.; Federinko,S.P.; Macias,E.A.; West,C.A.; Poel,J.R.

## Sheet: 2018-NA Sequences
We gratefully acknowledge the authors, originating and submitting laboratories of the sequences from GISAID’s EpiFlu™ Database on which this research is based. The list is detailed below.
All submitters of data may be contacted directly via www.gisaid.org
Segment ID	Segment	Country	Collection date	Isolate-ID	Isolate name	Originating Lab	Submitting Lab	Authors
EPI3280532	NA	Germany	2018-Feb-28	EPI_ISL_19135532	B/Muenster/341/2018	Institute of Clinical Virology	Institute of Virology, Münster	´Caliskan, Duygu Merve; Brunotte, Linda; Ludwig, Stephan; Kühn, Joachim; Voskort, Maik; Mellmann, Alexander´
EPI3280524	NA	Germany	2018-Feb-23	EPI_ISL_19135528	B/Muenster/338/2018	Institute of Clinical Virology	Institute of Virology, Münster	´Caliskan, Duygu Merve; Brunotte, Linda; Ludwig, Stephan; Kühn, Joachim; Voskort, Maik; Mellmann, Alexander´
EPI3280513	NA	Germany	2018-Feb-22	EPI_ISL_19135525	B/Muenster/337/2018	Institute of Clinical Virology	Institute of Virology, Münster	´Caliskan, Duygu Merve; Brunotte, Linda; Ludwig, Stephan; Kühn, Joachim; Voskort, Maik; Mellmann, Alexander´
EPI1241595	NA	Germany	2018-Jan-22	EPI_ISL_311939	B/Berlin/16/2018	Robert Koch Institute Nationales Referenzzentrum für Influenza	Crick Worldwide Influenza Centre
EPI1230941	NA	Germany	2018-Mar-01	EPI_ISL_310016	B/Sachsen-Anhalt/66/2018	Robert Koch Institute Nationales Referenzzentrum für Influenza	Crick Worldwide Influenza Centre
EPI1230933	NA	Germany	2018-Mar-20	EPI_ISL_310012	B/Nordrhein-Westfalen/91/2018	Robert Koch Institute Nationales Referenzzentrum für Influenza	Crick Worldwide Influenza Centre
EPI1230929	NA	Germany	2018-Feb-12	EPI_ISL_310010	B/Niedersachsen/78/2018	Robert Koch Institute Nationales Referenzzentrum für Influenza	Crick Worldwide Influenza Centre
EPI1230877	NA	Germany	2018-Apr-09	EPI_ISL_309984	B/Bayern/99/2018	Robert Koch Institute Nationales Referenzzentrum für Influenza	Crick Worldwide Influenza Centre
EPI1230875	NA	Germany	2018-Feb-19	EPI_ISL_309983	B/Bayern/64/2018	Robert Koch Institute Nationales Referenzzentrum für Influenza	Crick Worldwide Influenza Centre
EPI1223402	NA	Germany	2018-Jan-29	EPI_ISL_308673	B/Rheinland-Pfalz/15/2018	Robert Koch Institute Nationales Referenzzentrum für Influenza	Crick Worldwide Influenza Centre
EPI1223400	NA	Germany	2018-Jan-30	EPI_ISL_308672	B/Hessen/12/2018	Robert Koch Institute Nationales Referenzzentrum für Influenza	Crick Worldwide Influenza Centre
EPI1223388	NA	Germany	2018-Jan-29	EPI_ISL_308666	B/Niedersachsen/39/2018	Robert Koch Institute Nationales Referenzzentrum für Influenza	Crick Worldwide Influenza Centre
EPI1223354	NA	Germany	2018-Jan-29	EPI_ISL_308649	B/Saarland/3/2018	Robert Koch Institute Nationales Referenzzentrum für Influenza	Crick Worldwide Influenza Centre
EPI1223348	NA	Germany	2018-Jan-24	EPI_ISL_308646	B/Berlin/8/2018	Robert Koch Institute Nationales Referenzzentrum für Influenza	Crick Worldwide Influenza Centre
EPI1223346	NA	Germany	2018-Jan-29	EPI_ISL_308645	B/Bayern/29/2018	Robert Koch Institute Nationales Referenzzentrum für Influenza	Crick Worldwide Influenza Centre
EPI1223342	NA	Germany	2018-Jan-22	EPI_ISL_308643	B/Nordrhein-Westfalen/28/2018	Robert Koch Institute Nationales Referenzzentrum für Influenza	Crick Worldwide Influenza Centre
EPI1241854	NA	Germany	2018-Apr-09	EPI_ISL_311296	B/Bayern/99/2018		Robert Koch Institute Nationales Referenzzentrum für Influenza
EPI1241852	NA	Germany	2018-Mar-29	EPI_ISL_311294	B/Nordrhein-Westfalen/97/2018		Robert Koch Institute Nationales Referenzzentrum für Influenza
EPI1241851	NA	Germany	2018-Feb-21	EPI_ISL_311293	B/Bayern/59/2018		Robert Koch Institute Nationales Referenzzentrum für Influenza
EPI1241842	NA	Germany	2018-Mar-26	EPI_ISL_307070	B/Rheinland-Pfalz/47/2018		Robert Koch Institute Nationales Referenzzentrum für Influenza
EPI1241840	NA	Germany	2018-Mar-21	EPI_ISL_307068	B/Niedersachsen/117/2018		Robert Koch Institute Nationales Referenzzentrum für Influenza
EPI1219499	NA	Germany	2018-Feb-20	EPI_ISL_306679	B/Baden-Wuerttemberg/163/2018		Robert Koch Institute Nationales Referenzzentrum für Influenza
EPI1219497	NA	Germany	2018-Mar-19	EPI_ISL_306557	B/Berlin/56/2018		Robert Koch Institute Nationales Referenzzentrum für Influenza
EPI1219495	NA	Germany	2018-Mar-15	EPI_ISL_306555	B/Hamburg/14/2018		Robert Koch Institute Nationales Referenzzentrum für Influenza
EPI1219494	NA	Germany	2018-Mar-12	EPI_ISL_306554	B/Niedersachsen/138/2018		Robert Koch Institute Nationales Referenzzentrum für Influenza
EPI1219493	NA	Germany	2018-Mar-13	EPI_ISL_306553	B/Brandenburg/42/2018		Robert Koch Institute Nationales Referenzzentrum für Influenza
EPI1219492	NA	Germany	2018-Mar-12	EPI_ISL_306552	B/Thueringen/47/2018		Robert Koch Institute Nationales Referenzzentrum für Influenza
EPI1219490	NA	Germany	2018-Mar-12	EPI_ISL_306550	B/Nordrhein-Westfalen/102/2018		Robert Koch Institute Nationales Referenzzentrum für Influenza
EPI1219488	NA	Germany	2018-Mar-06	EPI_ISL_306548	B/Sachsen/131/2018		Robert Koch Institute Nationales Referenzzentrum für Influenza
EPI1219486	NA	Germany	2018-Mar-01	EPI_ISL_306546	B/Hessen/50/2018		Robert Koch Institute Nationales Referenzzentrum für Influenza
EPI1219480	NA	Germany	2018-Feb-23	EPI_ISL_306540	B/Nordrhein-Westfalen/69/2018		Robert Koch Institute Nationales Referenzzentrum für Influenza
EPI1219479	NA	Germany	2018-Feb-19	EPI_ISL_306539	B/Nordrhein-Westfalen/100/2018		Robert Koch Institute Nationales Referenzzentrum für Influenza
EPI1219478	NA	Germany	2018-Feb-22	EPI_ISL_306538	B/Brandenburg/25/2018		Robert Koch Institute Nationales Referenzzentrum für Influenza
EPI1219475	NA	Germany	2018-Feb-20	EPI_ISL_306534	B/Bayern/96/2018		Robert Koch Institute Nationales Referenzzentrum für Influenza
EPI1219474	NA	Germany	2018-Feb-16	EPI_ISL_306532	B/Nordrhein-Westfalen/56/2018		Robert Koch Institute Nationales Referenzzentrum für Influenza
EPI1202847	NA	Germany	2018-Feb-14	EPI_ISL_304450	B/Hamburg/8/2018		Robert Koch Institute Nationales Referenzzentrum für Influenza
EPI1202846	NA	Germany	2018-Feb-14	EPI_ISL_304449	B/Nordrhein-Westfalen/80/2018		Robert Koch Institute Nationales Referenzzentrum für Influenza
EPI1202845	NA	Germany	2018-Feb-13	EPI_ISL_304448	B/Nordrhein-Westfalen/79/2018		Robert Koch Institute Nationales Referenzzentrum für Influenza
EPI1202844	NA	Germany	2018-Feb-13	EPI_ISL_304447	B/Sachsen/59/2018		Robert Koch Institute Nationales Referenzzentrum für Influenza
EPI1202843	NA	Germany	2018-Feb-12	EPI_ISL_304446	B/Schleswig-Holstein/7/2018		Robert Koch Institute Nationales Referenzzentrum für Influenza
EPI1195297	NA	Germany	2018-Jan-22	EPI_ISL_302559	B/Berlin/16/2018		Robert Koch Institute Nationales Referenzzentrum für Influenza
EPI1192694	NA	Germany	2018-Jan-18	EPI_ISL_301691	B/Bayern/27/2018		Robert Koch Institute Nationales Referenzzentrum für Influenza
EPI1192677	NA	Germany	2018-Feb-12	EPI_ISL_301672	B/Bremen/7/2018		Robert Koch Institute Nationales Referenzzentrum für Influenza
EPI1192676	NA	Germany	2018-Feb-12	EPI_ISL_301671	B/Nordrhein-Westfalen/41/2018		Robert Koch Institute Nationales Referenzzentrum für Influenza
EPI1192675	NA	Germany	2018-Feb-06	EPI_ISL_301670	B/Bayern/63/2018		Robert Koch Institute Nationales Referenzzentrum für Influenza
EPI1192674	NA	Germany	2018-Feb-06	EPI_ISL_301669	B/Bayern/62/2018		Robert Koch Institute Nationales Referenzzentrum für Influenza
EPI1192673	NA	Germany	2018-Feb-05	EPI_ISL_301668	B/Thueringen/21/2018		Robert Koch Institute Nationales Referenzzentrum für Influenza
EPI1192672	NA	Germany	2018-Feb-05	EPI_ISL_301667	B/Brandenburg/14/2018		Robert Koch Institute Nationales Referenzzentrum für Influenza
EPI1192671	NA	Germany	2018-Jan-31	EPI_ISL_301666	B/Sachsen-Anhalt/17/2018		Robert Koch Institute Nationales Referenzzentrum für Influenza
EPI1192670	NA	Germany	2018-Feb-01	EPI_ISL_301665	B/Bayern/61/2018		Robert Koch Institute Nationales Referenzzentrum für Influenza
EPI1192669	NA	Germany	2018-Jan-29	EPI_ISL_301664	B/Hessen/27/2018		Robert Koch Institute Nationales Referenzzentrum für Influenza
EPI1192667	NA	Germany	2018-Jan-29	EPI_ISL_301662	B/Nordrhein-Westfalen/57/2018		Robert Koch Institute Nationales Referenzzentrum für Influenza
EPI1192666	NA	Germany	2018-Jan-26	EPI_ISL_301661	B/Bayern/60/2018		Robert Koch Institute Nationales Referenzzentrum für Influenza
EPI1192664	NA	Germany	2018-Jan-23	EPI_ISL_301659	B/Hessen/26/2018		Robert Koch Institute Nationales Referenzzentrum für Influenza
EPI1192663	NA	Germany	2018-Jan-23	EPI_ISL_301658	B/Rheinland-Pfalz/10/2018		Robert Koch Institute Nationales Referenzzentrum für Influenza
EPI1192662	NA	Germany	2018-Jan-23	EPI_ISL_301657	B/Nordrhein-Westfalen/23/2018		Robert Koch Institute Nationales Referenzzentrum für Influenza
EPI1192661	NA	Germany	2018-Jan-22	EPI_ISL_301656	B/Baden-Wuerttemberg/37/2018		Robert Koch Institute Nationales Referenzzentrum für Influenza
EPI1176784	NA	Germany	2018-Jan-17	EPI_ISL_298751	B/Nordrhein-Westfalen/35/2018		Robert Koch Institute Nationales Referenzzentrum für Influenza	Duwe S, Wedde M
EPI1176772	NA	Germany	2018-Jan-15	EPI_ISL_298745	B/Bayern/15/2018		Robert Koch Institute Nationales Referenzzentrum für Influenza
EPI1176766	NA	Germany	2018-Jan-15	EPI_ISL_298742	B/Nordrhein-Westfalen/14/2018		Robert Koch Institute Nationales Referenzzentrum für Influenza
EPI1156469	NA	Germany	2018-Jan-05	EPI_ISL_293975	B/Rheinland-Pfalz/9/2018		Robert Koch Institute Nationales Referenzzentrum für Influenza
EPI1156468	NA	Germany	2018-Jan-05	EPI_ISL_293974	B/Rheinland-Pfalz/8/2018		Robert Koch Institute Nationales Referenzzentrum für Influenza
EPI1156465	NA	Germany	2018-Jan-12	EPI_ISL_293971	B/Rheinland-Pfalz/3/2018		Robert Koch Institute Nationales Referenzzentrum für Influenza
EPI1156462	NA	Germany	2018-Jan-12	EPI_ISL_293968	B/Bayern/8/2018		Robert Koch Institute Nationales Referenzzentrum für Influenza
EPI1156460	NA	Germany	2018-Jan-08	EPI_ISL_293966	B/Niedersachsen/3/2018		Robert Koch Institute Nationales Referenzzentrum für Influenza
EPI1156457	NA	Germany	2018-Jan-04	EPI_ISL_293963	B/Brandenburg/1/2018		Robert Koch Institute Nationales Referenzzentrum für Influenza
EPI1156456	NA	Germany	2018-Jan-05	EPI_ISL_293962	B/Rheinland-Pfalz/7/2018		Robert Koch Institute Nationales Referenzzentrum für Influenza
EPI1156455	NA	Germany	2018-Jan-03	EPI_ISL_293961	B/Bayern/3/2018		Robert Koch Institute Nationales Referenzzentrum für Influenza
EPI1156452	NA	Germany	2018-Jan-03	EPI_ISL_293958	B/Nordrhein-Westfalen/2/2018		Robert Koch Institute Nationales Referenzzentrum für Influenza
EPI1156451	NA	Germany	2018-Jan-02	EPI_ISL_293957	B/Nordrhein-Westfalen/3/2018		Robert Koch Institute Nationales Referenzzentrum für Influenza
EPI1542116	NA	Germany	2018-Mar-01	EPI_ISL_376928	B/Germany/7491/2018			Gruner,W.E.; Fries,A.C.; Garrett,C.M.; Powell,M.L.; Minnich,D.E.; Couch,M.R.; Hanson,J.F.; DeMarcus,L.S.; Crum,M.E.; Bogue,A.L.; Federinko,S.P.; Macias,E.A.; West,C.A.; Poel,J.R.
EPI1542115	NA	Germany	2018-Mar-22	EPI_ISL_376927	B/Germany/7490/2018			Gruner,W.E.; Fries,A.C.; Garrett,C.M.; Powell,M.L.; Minnich,D.E.; Couch,M.R.; Hanson,J.F.; DeMarcus,L.S.; Crum,M.E.; Bogue,A.L.; Federinko,S.P.; Macias,E.A.; West,C.A.; Poel,J.R.
EPI1541844	NA	Germany	2018-Mar-16	EPI_ISL_376895	B/Germany/7458/2018			Gruner,W.E.; Fries,A.C.; Garrett,C.M.; Powell,M.L.; Minnich,D.E.; Couch,M.R.; Hanson,J.F.; DeMarcus,L.S.; Crum,M.E.; Bogue,A.L.; Federinko,S.P.; Macias,E.A.; West,C.A.; Poel,J.R.
EPI1541843	NA	Germany	2018-Mar-15	EPI_ISL_376894	B/Germany/7457/2018			Gruner,W.E.; Fries,A.C.; Garrett,C.M.; Powell,M.L.; Minnich,D.E.; Couch,M.R.; Hanson,J.F.; DeMarcus,L.S.; Crum,M.E.; Bogue,A.L.; Federinko,S.P.; Macias,E.A.; West,C.A.; Poel,J.R.
EPI1541842	NA	Germany	2018-Mar-28	EPI_ISL_376893	B/Germany/7456/2018			Gruner,W.E.; Fries,A.C.; Garrett,C.M.; Powell,M.L.; Minnich,D.E.; Couch,M.R.; Hanson,J.F.; DeMarcus,L.S.; Crum,M.E.; Bogue,A.L.; Federinko,S.P.; Macias,E.A.; West,C.A.; Poel,J.R.
EPI1541841	NA	Germany	2018-Mar-25	EPI_ISL_376892	B/Germany/7455/2018			Gruner,W.E.; Fries,A.C.; Garrett,C.M.; Powell,M.L.; Minnich,D.E.; Couch,M.R.; Hanson,J.F.; DeMarcus,L.S.; Crum,M.E.; Bogue,A.L.; Federinko,S.P.; Macias,E.A.; West,C.A.; Poel,J.R.
EPI1541840	NA	Germany	2018-Mar-12	EPI_ISL_376891	B/Germany/7454/2018			Gruner,W.E.; Fries,A.C.; Garrett,C.M.; Powell,M.L.; Minnich,D.E.; Couch,M.R.; Hanson,J.F.; DeMarcus,L.S.; Crum,M.E.; Bogue,A.L.; Federinko,S.P.; Macias,E.A.; West,C.A.; Poel,J.R.
EPI1541839	NA	Germany	2018-Mar-16	EPI_ISL_376890	B/Germany/7453/2018			Gruner,W.E.; Fries,A.C.; Garrett,C.M.; Powell,M.L.; Minnich,D.E.; Couch,M.R.; Hanson,J.F.; DeMarcus,L.S.; Crum,M.E.; Bogue,A.L.; Federinko,S.P.; Macias,E.A.; West,C.A.; Poel,J.R.
EPI1541838	NA	Germany	2018-Feb-20	EPI_ISL_376889	B/Germany/7452/2018			Gruner,W.E.; Fries,A.C.; Garrett,C.M.; Powell,M.L.; Minnich,D.E.; Couch,M.R.; Hanson,J.F.; DeMarcus,L.S.; Crum,M.E.; Bogue,A.L.; Federinko,S.P.; Macias,E.A.; West,C.A.; Poel,J.R.
EPI1541837	NA	Germany	2018-Feb-21	EPI_ISL_376888	B/Germany/7451/2018			Gruner,W.E.; Fries,A.C.; Garrett,C.M.; Powell,M.L.; Minnich,D.E.; Couch,M.R.; Hanson,J.F.; DeMarcus,L.S.; Crum,M.E.; Bogue,A.L.; Federinko,S.P.; Macias,E.A.; West,C.A.; Poel,J.R.
EPI1541836	NA	Germany	2018-Feb-21	EPI_ISL_376887	B/Germany/7450/2018			Gruner,W.E.; Fries,A.C.; Garrett,C.M.; Powell,M.L.; Minnich,D.E.; Couch,M.R.; Hanson,J.F.; DeMarcus,L.S.; Crum,M.E.; Bogue,A.L.; Federinko,S.P.; Macias,E.A.; West,C.A.; Poel,J.R.
EPI1541835	NA	Germany	2018-Jan-22	EPI_ISL_376886	B/Germany/7449/2018			Gruner,W.E.; Fries,A.C.; Garrett,C.M.; Powell,M.L.; Minnich,D.E.; Couch,M.R.; Hanson,J.F.; DeMarcus,L.S.; Crum,M.E.; Bogue,A.L.; Federinko,S.P.; Macias,E.A.; West,C.A.; Poel,J.R.
EPI1541834	NA	Germany	2018-Jan-31	EPI_ISL_376885	B/Germany/7448/2018			Gruner,W.E.; Fries,A.C.; Garrett,C.M.; Powell,M.L.; Minnich,D.E.; Couch,M.R.; Hanson,J.F.; DeMarcus,L.S.; Crum,M.E.; Bogue,A.L.; Federinko,S.P.; Macias,E.A.; West,C.A.; Poel,J.R.
EPI1538653	NA	Germany	2018-Mar-07	EPI_ISL_376430	B/Germany/7058/2018			Gruner,W.E.; Fries,A.C.; Garrett,C.M.; Powell,M.L.; Minnich,D.E.; Couch,M.R.; Hanson,J.F.; DeMarcus,L.S.; Crum,M.E.; Bogue,A.L.; Federinko,S.P.; Macias,E.A.; West,C.A.; Poel,J.R.
EPI1530873	NA	Germany	2018-Mar-12	EPI_ISL_373130	B/Germany/7282/2018			Gruner,W.E.; Fries,A.C.; Garrett,C.M.; Powell,M.L.; Minnich,D.E.; Couch,M.R.; Hanson,J.F.; DeMarcus,L.S.; Crum,M.E.; Bogue,A.L.; Federinko,S.P.; Macias,E.A.; West,C.A.; Poel,J.R.
EPI1530872	NA	Germany	2018-Jan-22	EPI_ISL_373129	B/Germany/7281/2018			Gruner,W.E.; Fries,A.C.; Garrett,C.M.; Powell,M.L.; Minnich,D.E.; Couch,M.R.; Hanson,J.F.; DeMarcus,L.S.; Crum,M.E.; Bogue,A.L.; Federinko,S.P.; Macias,E.A.; West,C.A.; Poel,J.R.
EPI1530871	NA	Germany	2018-Feb-20	EPI_ISL_373128	B/Germany/7280/2018			Gruner,W.E.; Fries,A.C.; Garrett,C.M.; Powell,M.L.; Minnich,D.E.; Couch,M.R.; Hanson,J.F.; DeMarcus,L.S.; Crum,M.E.; Bogue,A.L.; Federinko,S.P.; Macias,E.A.; West,C.A.; Poel,J.R.
EPI1530870	NA	Germany	2018-Feb-06	EPI_ISL_373127	B/Germany/7279/2018			Gruner,W.E.; Fries,A.C.; Garrett,C.M.; Powell,M.L.; Minnich,D.E.; Couch,M.R.; Hanson,J.F.; DeMarcus,L.S.; Crum,M.E.; Bogue,A.L.; Federinko,S.P.; Macias,E.A.; West,C.A.; Poel,J.R.
EPI1530869	NA	Germany	2018-Jan-23	EPI_ISL_373126	B/Germany/7278/2018			Gruner,W.E.; Fries,A.C.; Garrett,C.M.; Powell,M.L.; Minnich,D.E.; Couch,M.R.; Hanson,J.F.; DeMarcus,L.S.; Crum,M.E.; Bogue,A.L.; Federinko,S.P.; Macias,E.A.; West,C.A.; Poel,J.R.
